# Supplementary material for: Genome-Wide Identification and Analysis of Genes, Conserved between japonica and indica Rice Cultivars, that Respond to Low-Temperature Stress at the Vegetative Growth Stage
Source: Front Plant Sci. 2017 Jun 30;8:1120. doi: 10.3389/fpls.2017.01120 (PMC5491850; doi:10.3389/fpls.2017.01120)
Supplement: Supplementary file 4 [file Table_3.XLS]

## Sheet: Sheet1
Table S3. List of cold inducible genes identified in this study.
Probe_ID	locus_id		Feature
Os.11719.1.S2_at	LOC_Os07g46670.2	early response to dehydration 15, putative, expressed
Os.46602.1.S1_at	LOC_Os10g41330.1	AP2 domain containing protein, expressed
Os.52451.1.A1_at	LOC_Os09g28440.1	AP2 domain containing protein, expressed
Os.15874.1.A1_at	LOC_Os03g60570.1	ZOS3-22 - C2H2 zinc finger protein, expressed	Figure 9
Os.5335.1.S1_at	LOC_Os04g49450.1	MYB family transcription factor, putative, expressed	Figure 9
Os.31991.1.S1_s_at	LOC_Os11g02290.1	expressed protein
Os.4463.1.S1_s_at	LOC_Os06g03670.1	dehydration-responsive element-binding protein, putative, expressed
Os.7423.1.S1_at	LOC_Os03g06080.1	heavy metal-associated domain containing protein, expressed
Os.32366.1.S1_at	LOC_Os01g50420.1	STE_MEKK_ste11_MAP3K.7 - STE kinases include homologs to sterile 7, sterile 11 and sterile 20 from yeast, expressed	Figure 9
Os.15849.1.S1_s_at	LOC_Os08g36920.1	AP2 domain containing protein, expressed
Os.36558.1.S1_at	LOC_Os12g02240.1	expressed protein
Os.52150.1.S1_at	LOC_Os04g45970.2	glutamate dehydrogenase protein, putative, expressed
Os.51129.1.S1_at	LOC_Os06g39590.2	OsIAA23 - Auxin-responsive Aux/IAA gene family member, expressed
Os.53972.1.S1_at	LOC_Os04g46970.1	glucosyltransferase, putative, expressed
Os.53052.1.S1_at	LOC_Os01g67820.1	exo70 exocyst complex subunit domain containing protein, expressed
Os.10091.1.S1_at	LOC_Os03g19070.1	long cell-linked locus protein, putative, expressed
Os.14105.1.S1_at	LOC_Os11g05380.1	cytochrome P450, putative, expressed
Os.10908.1.S1_a_at	LOC_Os08g36910.1	alpha-amylase precursor, putative, expressed
Os.28441.1.S1_at	LOC_Os03g60560.1	ZOS3-21 - C2H2 zinc finger protein/ZFP182	cold-inducible marker
Os.12498.2.S1_at	LOC_Os01g72360.1	expressed protein
Os.6085.1.S1_at	LOC_Os05g46760.1	STE_MEKK_ste11_MAP3K.19 - STE kinases include homologs to sterile 7, sterile 11 and sterile 20 from yeast, expressed	Figure 9
Os.51078.1.S1_at	LOC_Os02g45450.1	dehydration-responsive element-binding protein, putative, expressed
Os.16198.1.S1_at	LOC_Os04g12960.1	UDP-glucoronosyl/UDP-glucosyl transferase, putative, expressed
Os.57191.1.S1_at	LOC_Os06g05470.1	expressed protein
Os.55394.1.S1_at	LOC_Os03g52410.1	expressed protein
Os.46832.1.S1_at	LOC_Os10g28240.1	calcium-transporting ATPase, plasma membrane-type, putative, expressed
Os.37067.1.S1_at	LOC_Os10g37760.1	OsRhmbd17 - Putative Rhomboid homologue, expressed
Os.57355.1.S1_x_at	LOC_Os01g58550.1	methyladenine glycosylase, putative, expressed
OsAffx.15855.1.S1_at	LOC_Os06g40090.1	VQ domain containing protein, putative, expressed
OsAffx.22380.1.S1_at	LOC_Os07g39680.2	UV-induced protein uvi15, putative, expressed
Os.47946.1.S1_at	LOC_Os07g33910.2	transporter family protein, putative, expressed
Os.12240.1.S1_at	LOC_Os02g52010.1	phosphate-induced protein 1 conserved region domain containing protein, expressed
Os.3388.1.S1_x_at	LOC_Os04g43680.1	MYB family transcription factor, putative, expressed
Os.10172.1.S1_at	LOC_Os02g41510.1	MYB family transcription factor, putative, expressed	Figure 9
Os.55850.1.S1_at	LOC_Os08g34800.1	expressed protein	Figure 9
Os.55743.1.S1_at	LOC_Os11g05950.1	expressed protein
Os.5816.1.S1_at	LOC_Os09g35010.1	dehydration-responsive element-binding protein, putative, expressed
Os.6092.1.S1_at	LOC_Os02g44230.1	CPuORF22 - conserved peptide uORF-containing transcript, expressed	OsTPP1 (Figure 9)
Os.4651.1.S1_at	LOC_Os07g48710.1	VQ domain containing protein, putative, expressed
Os.7228.1.S1_at	LOC_Os02g51970.1	phosphate-induced protein 1 conserved region domain containing protein, expressed
Os.14823.1.S1_s_at	LOC_Os03g20090.1	MYB family transcription factor, putative, expressed	Figure 9
Os.25411.1.A1_at	LOC_Os04g21860.1	transposon protein, putative, Pong sub-class, expressed
Os.37565.1.S1_at	LOC_Os05g25770.1	WRKY45, expressed	Figure 9
Os.51226.1.S1_at	LOC_Os03g52910.1	uncharacterized UPF0114 domain containing protein, expressed
Os.35024.1.S1_at	LOC_Os01g31370.1	glycosyltransferase, putative, expressed	promoter-GUS analysis
Os.53121.1.S1_at	LOC_Os07g08060.1	transmembrane BAX inhibitor motif-containing protein, putative, expressed
Os.12145.1.S1_at	LOC_Os02g47470.1	cytochrome P450, putative, expressed
Os.11354.1.S1_at	LOC_Os04g51460.1	glycosyl hydrolases family 16, putative, expressed
Os.2426.1.A1_at	LOC_Os11g10470.1	expressed protein
Os.11800.1.S1_at	LOC_Os01g50100.1	ABC transporter, ATP-binding protein, putative, expressed
Os.46849.1.S1_at	LOC_Os10g25230.1	ZIM domain containing protein, putative, expressed
Os.8724.1.S1_at	LOC_Os07g37400.1	OsFBX257 - F-box domain containing protein, expressed
OsAffx.2915.1.S1_at	LOC_Os02g39320.1	hypothetical protein
Os.27915.1.S1_at	LOC_Os02g04130.1	DUF1645 domain containing protein, putative, expressed
OsAffx.26443.1.S1_s_at	LOC_Os04g43440.1	NB-ARC/LRR disease resistance protein, putative, expressed
Os.27759.1.S2_at	LOC_Os01g46720.1	expressed protein
Os.26884.1.S1_a_at	LOC_Os01g67810.1	transposon protein, putative, unclassified, expressed
Os.27807.1.S1_a_at	LOC_Os03g01740.1	expressed protein
Os.51763.1.S1_x_at	LOC_Os01g12690.1	plant-specific domain TIGR01568 family protein, expressed
Os.50126.1.S1_at	LOC_Os11g19340.1	lipase, putative, expressed
Os.53687.1.S1_at	LOC_Os09g17146.1	expressed protein
Os.18922.2.S1_at	LOC_Os01g72530.1	OsCML31 - Calmodulin-related calcium sensor protein, expressed	Figure 9
Os.37969.2.S1_at	LOC_Os01g66860.1	serine/threonine protein kinase, putative, expressed
Os.10884.1.S1_at	LOC_Os03g58790.1	ATPase, putative, expressed
Os.27963.1.A1_at	LOC_Os01g72900.1	abscisic stress-ripening, putative, expressed
Os.6683.1.S1_at	LOC_Os01g58130.1	expressed protein
Os.37798.1.S1_at	LOC_Os01g11460.1	zinc finger, C3HC4 type domain containing protein, expressed
Os.6321.1.S1_at	LOC_Os01g63690.1	hs1, putative, expressed
Os.8031.1.S1_at	LOC_Os01g21120.1	AP2 domain containing protein, expressed
OsAffx.5608.1.S1_at	LOC_Os07g42324.1	expressed protein
OsAffx.22270.1.S1_x_at	LOC_Os03g08940.1	expressed protein
Os.56018.1.S1_at	LOC_Os05g44060.1	expressed protein
Os.5213.1.S1_at	LOC_Os02g44720.1	expressed protein
Os.10930.1.S1_at	LOC_Os02g41670.1	phenylalanine ammonia-lyase, putative, expressed
Os.140.3.S1_x_at	LOC_Os04g58810.1	CAF1 family ribonuclease containing protein, putative, expressed	Figure 9
OsAffx.14324.1.S1_at	LOC_Os04g48290.1	MATE efflux family protein, putative, expressed
Os.55823.1.S1_at	LOC_Os12g24490.1	zinc finger, C3HC4 type domain containing protein, expressed
Os.49591.1.S1_at	LOC_Os03g05750.1	heavy-metal-associated domain-containing protein, putative, expressed
Os.27569.1.S2_at	LOC_Os09g30490.1	EF hand family protein, expressed
Os.46618.1.S1_at	LOC_Os10g41550.1	beta-amylase, putative, expressed
Os.51297.1.S1_at	LOC_Os02g35080.1	T-complex protein 11, putative, expressed
Os.46857.1.S2_at	LOC_Os10g42770.1	a_IG002N01.7, putative, expressed
Os.10058.1.S1_at	LOC_Os05g31620.1	OsCML15 - Calmodulin-related calcium sensor protein, expressed	Figure 9
Os.8774.1.S1_at	LOC_Os05g37520.1	expressed protein
Os.8920.1.S1_at	LOC_Os07g47790.1	AP2 domain containing protein, expressed
Os.13008.2.S1_at	LOC_Os08g39850.3	lipoxygenase, chloroplast precursor, putative, expressed
Os.23778.1.S1_at	LOC_Os02g32590.1	HSF-type DNA-binding domain containing protein, expressed	Figure 9
Os.37969.1.S1_at	LOC_Os01g66860.2	serine/threonine protein kinase, putative, expressed
Os.3710.1.S1_at	LOC_Os02g35329.1	RING-H2 finger protein ATL3F, putative, expressed	Figure 9
Os.19385.1.S1_at	LOC_Os01g52730.1	DUF584 domain containing protein, putative, expressed
Os.5940.1.S1_at	LOC_Os01g50370.1	STE_MEKK_ste11_MAP3K.4 - STE kinases include homologs to sterile 7, sterile 11 and sterile 20 from yeast, expressed	Figure 9
Os.6314.1.S1_at	LOC_Os04g33820.1	OsFBX132 - F-box domain containing protein, expressed
Os.12139.1.S1_at	LOC_Os08g39450.1	AN1-like zinc finger domain containing protein, expressed
Os.9923.1.S1_at	LOC_Os03g08330.1	ZIM domain containing protein, putative, expressed
Os.55408.1.S1_at	LOC_Os04g52750.1	expressed protein
Os.15917.1.S1_at	LOC_Os04g41960.1	NADP-dependent oxidoreductase, putative, expressed
OsAffx.11956.1.S1_at	LOC_Os02g09480.1	myb-like DNA-binding domain containing protein, putative, expressed
Os.57037.1.S1_at	LOC_Os02g45590.1	PPR repeat domain containing protein, putative, expressed
Os.6139.1.S1_at	LOC_Os08g34580.1	trehalose-6-phosphate synthase, putative, expressed
OsAffx.2966.1.S1_at	LOC_Os02g45390.1	RING-H2 finger protein, putative, expressed
Os.53936.1.S1_at	LOC_Os03g15270.1	gibberellin receptor GID1L2, putative, expressed
Os.34471.1.S1_at	LOC_Os01g64310.1	no apical meristem protein, putative, expressed
Os.10595.2.S1_at	LOC_Os02g38980.5	bromodomain domain containing protein, expressed
Os.50467.1.S1_at	LOC_Os07g48620.1	expressed protein
Os.49999.1.S1_x_at	LOC_Os03g18910.1	COBRA-like protein 7 precursor, putative, expressed
OsAffx.13437.1.S1_at	LOC_Os03g50280.1	GLTP domain containing protein, putative, expressed
Os.8744.2.S1_at	LOC_Os05g24550.2	Papain family cysteine protease domain containing protein, expressed
Os.36104.1.S1_at	LOC_Os02g31030.1	glycerophosphoryl diester phosphodiesterase family protein, putative, expressed
OsAffx.19448.1.S1_at	LOC_Os12g01770.1	protein phosphatase 2c, putative, expressed
Os.12119.1.S1_at	LOC_Os01g64470.1	harpin-induced protein 1 domain containing protein, expressed
Os.10356.1.S1_at	LOC_Os03g08320.1	ZIM domain containing protein, putative, expressed
OsAffx.4267.1.S1_at	LOC_Os05g07080.1	S-domain receptor-like protein kinase, putative, expressed
Os.7372.1.S1_at	LOC_Os01g72910.1	abscisic stress-ripening, putative, expressed
OsAffx.26272.1.S1_x_at	LOC_Os04g31610.1	OsFBO3 - F-box and other domain containing protein, expressed
Os.7116.1.S1_at	LOC_Os03g53020.1	helix-loop-helix DNA-binding domain containing protein, expressed	Figure 9
Os.11365.1.S1_at	LOC_Os02g52210.2	zinc finger, C3HC4 type domain containing protein, expressed
Os.23186.1.S1_at	LOC_Os05g04000.1	expressed protein
Os.55773.1.S1_at	LOC_Os02g57000.1	C2 domain containing protein, putative, expressed
Os.46793.1.S1_at	LOC_Os10g05660.1	thaumatin, putative, expressed
OsAffx.23807.1.S1_x_at	LOC_Os01g56240.1	OsSAUR2 - Auxin-responsive SAUR gene family member, expressed
Os.49787.1.S1_at	LOC_Os01g64360.1	MYB family transcription factor, putative, expressed	Figure 9
Os.14665.1.S1_at	LOC_Os03g45730.1	DNA-binding protein-like, putative, expressed
Os.35111.1.S1_at	LOC_Os03g15660.1	AP2 domain containing protein, expressed
Os.14125.1.S1_at	LOC_Os09g35030.1	dehydration-responsive element-binding protein, putative, expressed	Figure 9
Os.31521.1.S1_at	LOC_Os01g61080.1	WRKY24, expressed	Figure 9
Os.51439.1.S1_at	LOC_Os04g30420.1	dehydrogenase, putative, expressed
Os.21634.1.S1_at	LOC_Os01g55240.1	gibberellin 2-beta-dioxygenase, putative, expressed
Os.53581.1.S1_at	LOC_Os09g37080.1	expressed protein
Os.35808.1.S1_at	LOC_Os01g42190.1	heat shock protein DnaJ, putative, expressed
Os.23560.1.S1_at	LOC_Os04g45970.1	glutamate dehydrogenase protein, putative, expressed
Os.12012.1.S1_at	LOC_Os10g25290.1	ZIM domain containing protein, putative, expressed
Os.8149.1.S1_at	LOC_Os02g46030.1	MYB family transcription factor, putative, expressed	Figure 9
Os.606.1.S1_at	LOC_Os06g04220.1	expressed protein
Os.24128.1.A1_at	LOC_Os02g58520.1	CAMK_CAMK_like.16 - CAMK includes calcium/calmodulin depedent protein kinases, expressed	Figure 9
Os.27170.1.S1_at	LOC_Os01g50400.1	STE_MEKK_ste11_MAP3K.5 - STE kinases include homologs to sterile 7, sterile 11 and sterile 20 from yeast, expressed	Figure 9
Os.15942.4.S1_at	LOC_Os04g34600.1	abscisic stress-ripening, putative, expressed
OsAffx.26512.1.S1_at	LOC_Os04g47970.2	ORM1, putative, expressed
OsAffx.2310.1.S1_at	LOC_Os01g52200.1	mitochondrial ATP synthase g subunit family protein, putative, expressed
OsAffx.4266.1.S1_at	LOC_Os05g07010.1	myb-like DNA-binding domain containing protein, expressed	Figure 9
Os.39998.1.A1_x_at	LOC_Os04g53970.1	expressed protein
Os.48131.1.S1_s_at	LOC_Os04g58890.1	expressed protein
Os.30473.1.S1_at	LOC_Os01g11150.1	gibberellin 2-beta-dioxygenase, putative, expressed
Os.28176.2.S1_x_at	LOC_Os01g61680.1	expressed protein
Os.37571.1.S1_at	LOC_Os08g37660.1	plastocyanin-like domain containing protein, putative, expressed
Os.54232.1.S1_at	LOC_Os05g37190.1	ZOS5-08 - C2H2 zinc finger protein, expressed
OsAffx.25650.1.S1_at	LOC_Os03g49830.1	expressed protein	promoter-GUS analysis
Os.15087.2.S1_at	LOC_Os03g12150.1	serine/threonine-protein kinase receptor precursor, putative, expressed
OsAffx.15997.1.S1_at	LOC_Os06g49470.1	peptidyl-prolyl cis-trans isomerase, putative, expressed
Os.11894.1.S1_at	LOC_Os02g39330.1	CHIT1 - Chitinase family protein precursor, expressed
Os.54961.1.S1_at	LOC_Os05g46350.1	IQ calmodulin-binding motif domain containing protein, expressed
OsAffx.6035.1.S1_at	LOC_Os08g35580.1	expressed protein
Os.4149.1.S1_at	LOC_Os03g50810.1	receptor protein kinase TMK1 precursor, putative, expressed
Os.30634.1.S1_at	LOC_Os01g51690.1	WRKY26, expressed	Figure 9
Os.12032.1.S1_at	LOC_Os02g08440.1	OsWRKY71	cold-inducible marker
Os.7111.1.S1_x_at	LOC_Os02g34410.1	U-box domain-containing protein, putative, expressed
Os.50807.1.S1_at	LOC_Os06g11650.1	phosphate-induced protein 1 conserved region domain containing protein, expressed
Os.22169.1.S2_at	LOC_Os06g51084.1	1,4-alpha-glucan-branching enzyme, chloroplast precursor, putative, expressed
OsAffx.6337.1.S1_x_at	LOC_Os09g19970.1	expressed protein
Os.3808.4.S1_x_at	LOC_Os01g09220.1	transposon protein, putative, CACTA, En/Spm sub-class, expressed
Os.4905.5.A1_at	LOC_Os01g09010.1	transferase family protein, putative, expressed
Os.6304.1.S1_at	LOC_Os08g31090.1	expressed protein
Os.13008.2.S1_x_at	LOC_Os08g39850.1	lipoxygenase, chloroplast precursor, putative, expressed
Os.15814.1.S1_at	LOC_Os03g15570.1	STE_MEKK_ste11_MAP3K.12 - STE kinases include homologs to sterile 7, sterile 11 and sterile 20 from yeast, expressed	Figure 9
Os.47761.1.S1_at	LOC_Os03g13300.1	glutamate decarboxylase, putative, expressed
Os.32602.1.S1_at	LOC_Os01g74370.1	domain of unknown function DUF966 domain containing protein, expressed
Os.50970.1.S1_at	LOC_Os03g32230.1	ZOS3-12 - C2H2 zinc finger protein, expressed
Os.8802.1.S1_at	LOC_Os02g22160.1	DNA binding protein, putative, expressed
OsAffx.17500.1.S1_at	LOC_Os08g43620.1	expressed protein
Os.4773.1.S1_at	LOC_Os06g04240.1	expressed protein
Os.3387.1.S1_at	LOC_Os10g33810.1	myb-related protein Myb4, putative, expressed
Os.20206.1.S1_at	LOC_Os02g41840.1	DUF584 domain containing protein, putative, expressed
Os.55671.1.S1_at	LOC_Os06g44250.1	haemolysin-III, putative, expressed
Os.34371.1.S1_at	LOC_Os01g14926.1	protein kinase domain containing protein, expressed
Os.53473.1.S1_at	LOC_Os03g05460.1	expressed protein
Os.26932.1.S1_at	LOC_Os07g37320.1	transporter family protein, putative, expressed
Os.46956.1.S1_at	LOC_Os01g50940.1	helix-loop-helix DNA-binding domain containing protein, expressed	Figure 9
Os.28514.1.S1_at	LOC_Os01g04280.1	calmodulin binding protein, putative, expressed	Figure 9
Os.11125.1.S1_a_at	LOC_Os01g59690.1	OsFBX28 - F-box domain containing protein, expressed
Os.15633.1.S1_at	LOC_Os10g35460.1	COBRA, putative, expressed
OsAffx.15184.1.S1_at	LOC_Os05g50700.1	WRKY111, expressed	Figure 9
Os.51945.1.S1_at	LOC_Os02g22020.1	MYB family transcription factor, putative, expressed	Figure 9
Os.17677.1.S1_at	LOC_Os06g03810.1	expressed protein
OsAffx.7415.1.S1_at	LOC_Os11g44820.1	expressed protein
Os.55653.1.S1_at	LOC_Os02g33590.1	U-box domain-containing protein, putative, expressed
Os.14393.2.S1_at	LOC_Os09g24970.1	expressed protein
Os.11952.1.S1_at	LOC_Os02g11070.1	3-ketoacyl-CoA synthase, putative, expressed
Os.11885.1.S1_at	LOC_Os08g06010.1	transporter, major facilitator family, putative, expressed
Os.47344.1.A1_at	LOC_Os11g07440.1	plant neutral invertase domain containing protein, expressed
Os.24051.2.S1_at	LOC_Os04g33640.1	glycosyl hydrolases family 17, putative, expressed
Os.26079.1.S1_at	LOC_Os02g50600.1	glycosyl transferase 8 domain containing protein, putative, expressed
Os.54781.1.S1_at	LOC_Os07g39220.1	BES1/BZR1 homolog protein, putative, expressed
Os.8961.1.S1_s_at	LOC_Os05g46020.1	WRKY7, expressed	Figure 9
Os.54351.1.S1_at	LOC_Os08g31250.1	C1-like domain containing protein, expressed
OsAffx.4075.1.S1_at	LOC_Os04g43450.1	expressed protein
Os.30670.1.S1_at	LOC_Os07g22730.1	AP2 domain containing protein, expressed
Os.50108.1.S1_at	LOC_Os05g39720.1	WRKY70, expressed	Figure 9
Os.46627.1.S1_at	LOC_Os10g40640.1	glycosyl transferase 8 domain containing protein, putative, expressed
Os.49829.1.S1_at	LOC_Os02g40530.1	MYB family transcription factor, putative, expressed	Figure 9
Os.17563.3.A1_at	LOC_Os02g17910.2	NLI interacting factor-like phosphatase, putative, expressed
Os.37799.1.S1_at	LOC_Os01g47540.4	CK1_CaseinKinase_1.4 - CK1 includes the casein kinase 1 kinases, expressed
Os.21801.1.S1_at	LOC_Os01g04620.1	transposon protein, putative, unclassified, expressed
Os.11471.1.S1_at	LOC_Os04g54610.1	expressed protein
Os.10606.3.S1_at	LOC_Os01g48190.2	drought induced 19 protein, putative, expressed
Os.8158.1.S1_at	LOC_Os02g54890.1	UDP-glucuronate 4-epimerase, putative, expressed
OsAffx.4538.1.S1_at	LOC_Os05g36140.1	expressed protein
Os.14427.1.S2_at	LOC_Os01g57410.2	pentatricopeptide repeat domain containing protein, putative, expressed
Os.7678.1.S1_at	LOC_Os03g12500.1	cytochrome P450, putative, expressed
Os.55721.1.S1_at	LOC_Os01g65950.1	thioesterase family protein, putative, expressed
Os.52733.1.S1_at	LOC_Os04g03980.1	flavin monooxygenase, putative, expressed
Os.4786.1.S2_at	LOC_Os04g42090.1	CPuORF7 - conserved peptide uORF-containing transcript, expressed
Os.13866.1.S1_at	LOC_Os03g55670.1	expressed protein
OsAffx.10908.1.S1_at	LOC_Os01g04670.1	expressed protein
Os.38806.1.A1_x_at	LOC_Os06g04230.1	expressed protein
Os.31625.1.S1_at	LOC_Os08g06659.1	expressed protein
OsAffx.6368.1.S1_at	LOC_Os09g22530.1	expressed protein
Os.16401.1.S1_at	LOC_Os03g21380.1	OsCML27 - Calmodulin-related calcium sensor protein, expressed	Figure 9
OsAffx.24712.1.S1_at	LOC_Os02g43770.1	DUF630/DUF632 domains containing protein, putative, expressed
Os.15688.1.S1_at	LOC_Os12g36100.1	kinesin-4, putative, expressed
OsAffx.9584.1.S1_at	LOC_Os01g60600.1	WRKY108, expressed	Figure 9
Os.38236.1.S1_at	LOC_Os01g74040.1	zinc finger, RING-type, putative, expressed
OsAffx.21972.1.S1_at	LOC_Os01g19330.1	MYB family transcription factor, putative, expressed
OsAffx.15140.1.S1_at	LOC_Os05g47960.1	expressed protein
OsAffx.28191.1.S1_at	LOC_Os06g49640.2	uncharacterized UPF0114 domain containing protein, expressed
Os.22076.1.S1_a_at	LOC_Os01g62430.1	C2 domain containing protein, putative, expressed
Os.57041.1.S1_at	LOC_Os12g18560.1	invertase/pectin methylesterase inhibitor family protein, putative, expressed
Os.20548.1.S1_at	LOC_Os04g51680.1	expressed protein
Os.35681.1.S1_at	LOC_Os01g53220.1	HSF-type DNA-binding domain containing protein, expressed	Figure 9
Os.11474.1.S1_at	LOC_Os02g51350.1	OsFBK10 - F-box domain and kelch repeat containing protein, expressed
Os.12241.2.S1_at	LOC_Os03g14050.2	thaumatin-like protein 1 precursor, putative, expressed
Os.5999.1.S1_at	LOC_Os12g28590.1	ATPase 2, putative, expressed
Os.57218.1.S1_at	LOC_Os05g33600.1	cytochrome P450 72A1, putative, expressed
OsAffx.2967.1.S1_at	LOC_Os02g45420.1	AP2 domain containing protein, expressed
Os.15688.2.S1_x_at	LOC_Os12g36110.1	calmodulin binding protein, putative, expressed
Os.51035.1.S1_at	LOC_Os12g12260.1	diacylglycerol kinase 1, putative, expressed
OsAffx.25212.1.S1_at	LOC_Os03g24810.1	expressed protein
Os.5834.1.S1_at	LOC_Os08g01670.1	invertase/pectin methylesterase inhibitor family protein, putative, expressed
Os.1993.1.S1_at	LOC_Os01g53720.1	expressed protein
Os.7938.1.S1_at	LOC_Os04g59190.1	peroxidase precursor, putative, expressed
Os.5549.1.S1_at	LOC_Os07g12340.1	NAC domain-containing protein 67, putative, expressed
OsAffx.19788.1.S1_at	LOC_Os12g23700.1	cyclin-dependent kinase G-2, putative, expressed
Os.50249.2.S1_at	LOC_Os03g21640.1	expressed protein
Os.12287.2.S1_at	LOC_Os02g37430.1	LSM domain containing protein, expressed
Os.8889.1.S1_at	LOC_Os05g50180.1	OsCML14 - Calmodulin-related calcium sensor protein, expressed	Figure 9
Os.36767.1.S1_at	LOC_Os01g04330.1	OsCML16 - Calmodulin-related calcium sensor protein, expressed	Figure 9
Os.25125.1.A1_at	LOC_Os03g57490.1	fasciclin domain containing protein, expressed
OsAffx.19490.2.S1_at	LOC_Os12g04450.1	zinc finger, C3HC4 type domain containing protein, expressed
Os.25952.1.S1_at	LOC_Os05g27780.1	expressed protein
Os.26511.1.S1_at	LOC_Os04g49370.1	expressed protein
Os.406.1.S1_a_at	LOC_Os03g17700.1	CGMC_MAPKCGMC_2_ERK.2 - CGMC includes CDA, MAPK, GSK3, and CLKC kinases, expressed	Figure 9
Os.8741.1.S1_at	LOC_Os03g12820.1	ATP8, putative, expressed
OsAffx.27658.1.S1_at	LOC_Os06g13110.1	retrotransposon protein, putative, unclassified, expressed
OsAffx.12910.1.S1_at	LOC_Os03g18150.1	protein phosphatase 2C, putative, expressed
Os.51732.1.S1_at	LOC_Os09g31438.1	OsSPL17 - SBP-box gene family member, expressed
Os.6139.2.S1_s_at	LOC_Os08g34580.2	trehalose-6-phosphate synthase, putative, expressed
Os.56257.1.S1_at	LOC_Os05g46750.1	STE_MEKK_ste11_MAP3K.18 - STE kinases include homologs to sterile 7, sterile 11 and sterile 20 from yeast, expressed	Figure 9
Os.20221.1.S1_at	LOC_Os09g21710.1	AN1-like zinc finger domain containing protein, expressed
Os.26626.1.S1_at	LOC_Os05g33400.1	basic 7S globulin precursor, putative, expressed
OsAffx.22181.1.S1_s_at	LOC_Os01g17050.1	VQ domain containing protein, putative, expressed
Os.16248.2.S1_x_at	LOC_Os02g56250.1	GATA zinc finger domain containing protein, expressed
OsAffx.12799.1.S1_s_at	LOC_Os03g09170.1	ethylene-responsive transcription factor, putative, expressed
Os.10384.1.S1_at	LOC_Os03g10950.1	protein phosphatase 2C, putative, expressed
Os.9206.1.S1_at	LOC_Os10g35630.1	cystathionin beta synthase protein, putative, expressed
Os.50438.1.S1_at	LOC_Os02g36530.1	expressed protein
Os.8355.1.S1_a_at	LOC_Os01g61690.1	OsSCP5 - Putative Serine Carboxypeptidase homologue, expressed
Os.18351.1.S1_at	LOC_Os09g29170.1	CAMK_CAMK_like.38 - CAMK includes calcium/calmodulin depedent protein kinases, expressed	Figure 9
Os.55246.1.S1_x_at	LOC_Os08g39290.1	EF hand family protein, expressed
Os.35013.1.S1_at	LOC_Os03g16170.1	protein phosphatase 2C, putative, expressed
Os.33670.1.S1_at	LOC_Os03g60790.2	heat shock protein DnaJ, putative, expressed
Os.9194.1.S1_at	LOC_Os02g52040.1	phosphate-induced protein 1 conserved region domain containing protein, expressed
Os.27683.2.S1_s_at	LOC_Os03g14370.1	ACT domain containing protein, expressed
Os.49865.1.S1_at	LOC_Os02g54780.1	CYPRO4, putative, expressed
Os.36152.1.S1_at	LOC_Os01g63980.1	ZOS1-17 - C2H2 zinc finger protein, expressed
Os.28798.1.S1_at	LOC_Os01g58310.1	expressed protein
Os.14645.3.S1_at	LOC_Os05g11840.1	expressed protein
Os.25983.1.S2_at	LOC_Os03g17010.1	RNA recognition motif containing protein, putative, expressed
Os.13897.1.S1_at	LOC_Os07g47530.1	AAA-type ATPase family protein, putative, expressed
Os.18615.1.S1_at	LOC_Os03g41390.1	ZOS3-15 - C2H2 zinc finger protein, expressed
Os.7344.1.S1_at	LOC_Os02g52000.1	phosphate-induced protein 1 conserved region domain containing protein, expressed
Os.17323.2.S1_at	LOC_Os02g48190.1	expressed protein
Os.34782.1.S1_at	LOC_Os01g66530.1	ARGOS, putative, expressed
Os.40020.1.S1_a_at	LOC_Os03g12370.1	HSF-type DNA-binding domain containing protein, expressed	Figure 9
Os.55318.1.S1_at	LOC_Os04g47330.1	rho-GTPase-activating protein-related, putative, expressed
Os.54569.1.S1_x_at	LOC_Os06g43090.1	MYB transcription factor TaMYB1, putative, expressed	Figure 9
Os.24051.1.S1_at	LOC_Os04g33640.1	glycosyl hydrolases family 17, putative, expressed
Os.53660.1.S1_at	LOC_Os02g43790.1	ethylene-responsive transcription factor, putative, expressed
OsAffx.25525.1.S1_at	LOC_Os03g43880.1	PLA IIIA/PLP7, putative, expressed
OsAffx.32224.1.A1_at	LOC_Os06g46434.1	cytochrome c biogenesis protein ccsA, putative, expressed
Os.11786.1.S1_at	LOC_Os01g15900.1	expressed protein
Os.21066.1.S1_at	LOC_Os03g56250.1	LRR receptor-like protein kinase, putative, expressed
OsAffx.25172.1.S1_at	LOC_Os03g20840.1	disease resistance RPP13-like protein 1, putative, expressed
Os.7983.1.S1_at	LOC_Os01g58140.1	expressed protein
Os.9067.1.S1_at	LOC_Os07g44140.1	cytochrome P450 72A1, putative, expressed
Os.50985.1.S1_at	LOC_Os05g36260.1	soluble inorganic pyrophosphatase, putative, expressed
Os.11407.1.S1_at	LOC_Os04g57550.1	amine oxidase, flavin-containing, domain containing protein, expressed
Os.5063.1.S1_at	LOC_Os07g38550.1	expressed protein
Os.15284.1.S1_at	LOC_Os07g48280.1	expressed protein
Os.25109.1.S1_at	LOC_Os11g02600.1	OsMan08 - Endo-Beta-Mannanase, expressed
Os.24261.2.S1_at	LOC_Os03g16824.1	spotted leaf 11, putative, expressed
Os.282.2.S1_a_at	LOC_Os04g49510.1	CAMK_CAMK_like.27 - CAMK includes calcium/calmodulin depedent protein kinases, expressed	Figure 9
OsAffx.14511.1.S1_at	LOC_Os05g02760.1	expressed protein
Os.45934.1.S1_at	LOC_Os01g09770.1	expressed protein
OsAffx.12547.1.S1_at	LOC_Os02g48210.1	lectin-like protein kinase, putative, expressed
Os.50587.1.S1_at	LOC_Os05g03960.1	expressed protein
Os.51506.1.S1_at	LOC_Os03g20600.1	expressed protein
OsAffx.13360.1.S1_at	LOC_Os03g45280.1	dehydrin, putative, expressed
Os.53782.1.S1_at	LOC_Os03g44484.1	DNA-directed RNA polymerase II subunit RPB2, putative, expressed
Os.5583.1.S1_at	LOC_Os03g19270.1	universal stress protein domain containing protein, putative, expressed
Os.11935.1.S1_at	LOC_Os02g32520.1	ERD1 protein, chloroplast precursor, putative, expressed
OsAffx.23702.1.S1_s_at	LOC_Os01g47670.1	expressed protein
OsAffx.13276.1.S1_at	LOC_Os03g40930.1	expressed protein
Os.4384.1.S1_at	LOC_Os01g60020.1	NAC domain transcription factor, putative, expressed
Os.26517.1.S1_at	LOC_Os02g44990.1	OsFBDUF13 - F-box and DUF domain containing protein, expressed
OsAffx.10071.1.S1_at	LOC_Os03g15970.1	transposon protein, putative, Mariner sub-class, expressed
Os.5217.1.S1_at	LOC_Os01g14870.1	zinc finger matrin-type protein 5, putative, expressed
Os.47361.1.S1_at	LOC_Os01g56940.1	flap endonuclease, putative, expressed
Os.13497.1.S1_at	LOC_Os03g13810.3	expressed protein
Os.51747.1.S1_x_at	LOC_Os03g29250.1	SPX domain-containing protein, putative, expressed	Figure 9
Os.18622.1.S1_at	LOC_Os03g20440.1	VQ domain containing protein, putative, expressed
OsAffx.15721.1.S1_at	LOC_Os06g34020.1	glycosyl hydrolases family 17, putative, expressed
Os.10175.1.S1_at	LOC_Os05g35500.1	MYB family transcription factor, putative, expressed	Figure 9
Os.46328.1.S1_at	LOC_Os04g46980.1	cis-zeatin O-glucosyltransferase, putative, expressed
Os.11575.3.S1_x_at	LOC_Os01g08500.1	transposon protein, putative, Pong sub-class, expressed
Os.38297.1.S1_a_at	LOC_Os03g55320.1	protein phosphatase 2C, putative, expressed
Os.7235.1.S1_at	LOC_Os03g21030.1	no apical meristem protein, putative, expressed
Os.54874.1.S1_at	LOC_Os09g27040.1	GEX1, putative, expressed
Os.55301.1.S1_x_at	LOC_Os09g29480.1	2-aminoethanethiol dioxygenase, putative, expressed
Os.11331.1.S1_at	LOC_Os08g10500.1	expressed protein
Os.55624.1.S1_at	LOC_Os06g10160.1	tyrosine protein kinase domain containing protein, putative, expressed
Os.13835.2.S1_a_at	LOC_Os01g51920.1	phosphotransferase, putative, expressed
Os.56922.1.S1_at	LOC_Os02g26430.1	WRKY42, expressed	Figure 9
Os.3766.1.S1_at	LOC_Os01g58420.1	AP2 domain containing protein, expressed
Os.10870.1.S1_at	LOC_Os02g51890.1	RNA recognition motif containing protein, putative, expressed
Os.50054.2.S1_at	LOC_Os06g04090.1	no apical meristem protein, putative, expressed
Os.32087.1.S2_at	LOC_Os01g48660.1	expressed protein
Os.13497.1.S2_at	LOC_Os03g13810.1	expressed protein
Os.57358.1.S1_at	LOC_Os08g43150.1	expressed protein
Os.15471.1.S1_at	LOC_Os07g44410.1	WD40-like Beta Propeller Repeat family protein, expressed
Os.23606.1.S1_at	LOC_Os01g29330.1	expressed protein
Os.10510.1.S1_at	LOC_Os03g03034.1	flavonol synthase/flavanone 3-hydroxylase, putative, expressed
OsAffx.7506.1.S1_at	LOC_Os12g06780.1	expressed protein
Os.25687.1.S1_at	LOC_Os02g41680.1	phenylalanine ammonia-lyase, putative, expressed
OsAffx.14697.1.S1_at	LOC_Os05g14820.1	transmembrane amino acid transporter protein, putative, expressed
Os.55519.1.S1_at	LOC_Os02g09990.1	expressed protein
Os.46486.1.S1_at	LOC_Os10g39020.1	fringe-related protein, putative, expressed
Os.51954.1.S1_at	LOC_Os01g54700.1	retrotransposon protein, putative, unclassified, expressed
Os.6405.1.S1_at	LOC_Os09g21210.1	beta-glucan-binding protein 4, putative, expressed
Os.5821.1.S1_at	LOC_Os04g57750.1	plastocyanin-like domain containing protein, putative, expressed
Os.16320.1.S1_at	LOC_Os07g39520.1	STE_PAK_Ste20_Slob_Wnk.5 - STE kinases include homologs to sterile 7, sterile 11 and sterile 20 from yeast, expressed	Figure 9
OsAffx.5948.1.S1_at	LOC_Os08g27170.1	calmodulin binding protein, putative, expressed
Os.46784.1.S1_x_at	LOC_Os10g30770.1	inorganic phosphate transporter, putative, expressed
Os.14934.2.S1_at	LOC_Os04g08740.3	ethylene receptor, putative, expressed
Os.54936.1.S1_at	LOC_Os03g57640.1	gibberellin receptor GID1L2, putative, expressed
Os.11570.1.S1_at	LOC_Os05g41590.1	glycerol-3-phosphate dehydrogenase, putative, expressed
Os.7335.1.S1_at	LOC_Os02g36340.1	riboflavin biosynthesis protein ribAB, chloroplast precursor, putative, expressed
Os.49711.1.S1_at	LOC_Os08g35110.1	OsSAUR33 - Auxin-responsive SAUR gene family member, expressed
Os.50437.1.S1_at	LOC_Os03g50480.1	phosphoglucomutase, putative, expressed
Os.44475.1.S1_at	LOC_Os07g37730.1	NADH-ubiquinone oxidoreductase, mitochondrial precursor, putative, expressed
Os.11775.1.S2_at	LOC_Os01g53920.1	receptor-like protein kinase 5 precursor, putative, expressed
Os.30568.1.S1_at	LOC_Os01g60640.1	WRKY21, expressed	Figure 9
Os.25606.1.S1_at	LOC_Os09g25060.1	WRKY76, expressed	Figure 9
Os.53795.1.S1_at	LOC_Os03g08840.1	zinc finger protein, putative, expressed
OsAffx.4101.1.S1_at	LOC_Os04g45700.1	COBRA, putative, expressed
Os.53236.1.S1_at	LOC_Os02g43170.1	B-box zinc finger family protein, putative, expressed
OsAffx.13495.1.S1_x_at	LOC_Os03g55660.1	nucleoporin, putative, expressed
Os.10162.1.S1_at	LOC_Os01g28790.1	PRAS-rich protein, putative, expressed
Os.7902.1.S1_at	LOC_Os06g46950.1	EF hand family protein, putative, expressed
Os.12248.1.S1_at	LOC_Os07g39680.1	UV-induced protein uvi15, putative, expressed
Os.6376.1.S1_at	LOC_Os06g10210.1	expressed protein
Os.54909.1.S1_at	LOC_Os06g39050.1	syntaxin, putative, expressed
Os.33798.1.S1_at	LOC_Os03g12414.1	cyclin, putative, expressed
OsAffx.23593.1.S1_s_at	LOC_Os01g40070.1	expressed protein
OsAffx.30144.1.S1_at	LOC_Os09g35780.1	BAP2, putative, expressed
Os.30910.1.S1_at	LOC_Os01g73630.1	rhoGAP domain containing protein, expressed
Os.3406.1.S1_at	LOC_Os04g51160.1	transposon protein, putative, unclassified, expressed
Os.9768.1.S2_at	LOC_Os02g57410.1	OTU-like cysteine protease family protein, putative, expressed
OsAffx.16631.1.S1_at	LOC_Os07g39210.1	expressed protein
Os.51546.1.S1_at	LOC_Os03g08520.1	DUF581 domain containing protein, expressed
Os.13743.1.S1_at	LOC_Os02g55560.1	protein phosphatase 2C, putative, expressed
Os.6381.1.S1_at	LOC_Os08g40590.1	oxysterol-binding protein, putative, expressed
OsAffx.16141.1.S1_at	LOC_Os07g07680.1	frigida, putative, expressed
Os.12342.1.S1_at	LOC_Os12g04204.1	expressed protein
Os.19410.2.S1_at	LOC_Os04g08749.1	expressed protein
Os.4416.1.S1_at	LOC_Os08g39840.1	lipoxygenase, chloroplast precursor, putative, expressed
Os.15295.1.S1_at	LOC_Os08g19670.1	expressed protein
Os.8778.1.S1_a_at	LOC_Os06g11290.1	12-oxophytodienoate reductase, putative, expressed
OsAffx.18050.2.S1_at	LOC_Os02g56370.1	OsWAK20 - OsWAK receptor-like protein kinase, expressed
OsAffx.4833.1.S1_x_at	LOC_Os06g13870.1	U-box protein CMPG1, putative, expressed
Os.420.1.S2_at	LOC_Os05g43252.1	expressed protein
Os.33878.1.S1_at	LOC_Os06g22919.1	DEFL9 - Defensin and Defensin-like DEFL family, expressed
Os.22839.1.S1_at	LOC_Os06g48200.1	glycosyl hydrolases family 16, putative, expressed
Os.31464.1.S1_a_at	LOC_Os04g44530.1	expressed protein
Os.7862.1.S1_at	LOC_Os03g13840.1	senescence-associated protein, putative, expressed
OsAffx.7348.1.S1_at	LOC_Os11g38970.1	expressed protein
Os.3927.2.S1_s_at	LOC_Os01g15000.1	lipase, putative, expressed
Os.36901.1.S1_at	LOC_Os01g58150.1	expressed protein
Os.7370.1.S1_at	LOC_Os03g40540.1	cytochrome P450, putative, expressed
Os.57147.1.S1_at	LOC_Os03g09230.1	LTPL69 - Protease inhibitor/seed storage/LTP family protein precursor, expressed
Os.1182.1.S1_x_at	LOC_Os01g03144.1	white-brown complex homolog protein 7, putative, expressed
Os.52160.1.S1_at	LOC_Os11g19764.1	expressed protein
Os.17794.1.S1_at	LOC_Os03g03410.1	serine/threonine-protein kinase, putative, expressed
Os.13954.1.S1_x_at	LOC_Os08g31950.1	expressed protein
Os.2355.1.S1_at	LOC_Os02g03410.1	CAMK_CAMK_like.12 - CAMK includes calcium/calmodulin depedent protein kinases, expressed	Figure 9
OsAffx.31541.1.S1_s_at	LOC_Os11g01610.1	prenylated rab acceptor, putative, expressed
Os.14210.1.A1_at	LOC_Os10g36360.1	expressed protein
Os.20321.1.S1_at	LOC_Os01g49820.1	lipid phosphatase protein, putative, expressed
Os.38249.1.S1_at	LOC_Os01g38530.2	ELF3 protein, putative, expressed
Os.11914.1.S1_at	LOC_Os06g11240.1	12-oxophytodienoate reductase, putative, expressed
Os.5676.1.S2_at	LOC_Os08g34060.1	DUF1336 domain containing protein, expressed
Os.50053.1.A1_at	LOC_Os07g05940.1	9-cis-epoxycarotenoid dioxygenase 1, chloroplast precursor, putative, expressed
Os.56957.1.S1_at	LOC_Os08g34460.1	tetraspanin family protein, putative, expressed
Os.10411.1.S1_at	LOC_Os01g62190.1	ZOS1-15 - C2H2 zinc finger protein, expressed
OsAffx.11050.2.S1_x_at	LOC_Os01g14440.1	WRKY1, expressed	Figure 9
Os.48412.1.A1_at	LOC_Os08g38890.1	expressed protein
Os.7348.1.S1_at	LOC_Os08g38910.1	caffeoyl-CoA O-methyltransferase, putative, expressed
Os.25099.1.A1_at	LOC_Os02g05686.1	expressed protein
OsAffx.27278.1.S1_at	LOC_Os05g41760.1	AP2 domain containing protein, expressed
Os.2407.1.S1_at	LOC_Os09g31200.1	AN1-like zinc finger domain containing protein, expressed
Os.11305.1.S1_at	LOC_Os12g29400.1	GRAM domain containing protein, expressed
Os.29987.2.S1_at	LOC_Os05g50610.2	WRKY8, expressed	Figure 9
OsAffx.24782.1.S1_s_at	LOC_Os02g48320.1	DNA binding protein, putative, expressed
Os.6261.1.S1_at	LOC_Os05g01940.1	zinc finger, RING-type, putative, expressed
Os.8825.1.S1_a_at	LOC_Os01g42234.1	amino acid permease family protein, putative, expressed
Os.11840.1.S1_at	LOC_Os06g40120.1	SPX domain containing protein, putative, expressed	Figure 9
Os.54700.1.S1_at	LOC_Os03g55560.1	STE_MEKK_ste11_MAP3K.15 - STE kinases include homologs to sterile 7, sterile 11 and sterile 20 from yeast, expressed	Figure 9
OsAffx.23798.2.S1_at	LOC_Os01g55210.1	OsFBX25 - F-box domain containing protein, expressed
Os.55254.1.S1_at	LOC_Os06g10130.1	expressed protein
Os.32022.1.S1_x_at	LOC_Os07g37620.1	fiber expressed protein, putative, expressed
OsAffx.11919.1.S1_s_at	LOC_Os02g06530.1	armadillo/beta-catenin repeat family protein, putative, expressed
Os.47946.1.S1_s_at	LOC_Os07g33910.1	transporter family protein, putative, expressed
Os.10654.1.S1_s_at	LOC_Os09g39760.1	pectinesterase, putative, expressed
Os.36834.1.S1_at	LOC_Os04g54830.1	expressed protein
OsAffx.11917.1.S1_at	LOC_Os02g06440.1	expressed protein
Os.4616.1.S1_at	LOC_Os02g48184.1	expressed protein
Os.25124.1.A1_at	LOC_Os12g36630.1	universal stress protein domain containing protein, putative, expressed
Os.12641.1.S1_s_at	LOC_Os02g46090.1	CAMK_CAMK_like.15 - CAMK includes calcium/calmodulin depedent protein kinases, expressed	Figure 9
Os.18468.2.A1_at	LOC_Os05g33730.1	gibberellin receptor GID1L2, putative, expressed
Os.35343.1.A1_at	LOC_Os11g03370.1	no apical meristem protein, putative, expressed
OsAffx.30709.1.S1_x_at	LOC_Os10g38060.1	phospholipase D, putative, expressed
Os.12535.1.S1_at	LOC_Os01g52230.1	phosphoethanolamine/phosphocholine phosphatase, putative, expressed
Os.7459.1.S1_at	LOC_Os08g02690.1	MA3 domain containing protein, expressed
Os.15996.1.S1_at	LOC_Os07g38250.1	expressed protein
OsAffx.31566.2.S1_x_at	LOC_Os02g01860.1	transposon protein, putative, unclassified
Os.5163.1.S1_at	LOC_Os02g50560.1	DSHCT domain containing protein, expressed
Os.17887.1.S1_at	LOC_Os12g36910.1	calmodulin binding protein, putative, expressed	Figure 9
Os.50186.1.S1_at	LOC_Os01g03730.1	nuclease PA3, putative, expressed
Os.49849.1.S1_at	LOC_Os09g27010.1	tyrosine protein kinase domain containing protein, putative, expressed
Os.55618.1.S2_at	LOC_Os07g37454.1	urate anion exchanger, putative, expressed
Os.10382.1.S1_at	LOC_Os07g07974.1	tesmin/TSO1-like CXC domain containing protein, expressed
Os.9073.1.S1_at	LOC_Os01g57470.1	EF hand family protein, putative, expressed
Os.11906.1.S1_at	LOC_Os01g50350.1	expressed protein
Os.49634.1.S1_at	LOC_Os01g55510.1	dynein light chain type 1 domain containing protein, expressed
Os.4807.1.S1_at	LOC_Os04g54200.1	diacylglycerol kinase, putative, expressed
Os.50399.1.S1_at	LOC_Os06g05420.1	expressed protein
Os.1503.1.S1_at	LOC_Os06g45140.1	bZIP transcription factor domain containing protein, expressed	Figure 9
Os.13708.2.A1_at	LOC_Os03g22790.1	beta-amylase, putative, expressed
Os.55280.1.S1_at	LOC_Os06g42660.1	expressed protein
Os.22718.2.S1_at	LOC_Os12g38620.2	bromodomain associated family protein, expressed
OsAffx.13573.1.S1_at	LOC_Os03g61690.2	protein phosphatase 2C, putative, expressed
OsAffx.26361.1.S1_x_at	LOC_Os04g37430.1	lipoxygenase protein, putative, expressed
Os.11900.1.S1_at	LOC_Os02g37930.1	hypoxia-responsive family protein, putative, expressed
OsAffx.27816.1.S1_at	LOC_Os06g25010.1	glycosyl hydrolase, putative, expressed
Os.9558.1.S1_s_at	LOC_Os02g45780.1	zinc finger, C3HC4 type domain containing protein, expressed
Os.51063.1.S1_at	LOC_Os09g28210.1	bHelix-loop-helix transcription factor, putative, expressed	Figure 9
Os.4757.1.S2_at	LOC_Os11g04409.1	expressed protein
Os.8375.1.S1_at	LOC_Os07g37100.1	nucleoside transporter, putative, expressed
Os.54493.1.S1_at	LOC_Os06g14490.1	calmodulin-binding heat-shock protein, putative, expressed	Figure 9
Os.12986.1.S1_at	LOC_Os04g44500.1	GEM, putative, expressed
Os.54470.1.S1_at	LOC_Os04g55180.1	hydrolase, alpha/beta fold family domain containing protein, expressed
OsAffx.14373.1.S1_s_at	LOC_Os04g52090.1	AP2 domain containing protein, expressed
Os.6043.1.S1_at	LOC_Os04g23550.1	basic helix-loop-helix family protein, putative, expressed	Figure 9
Os.12167.1.S1_at	LOC_Os02g44870.1	dehydrin, putative, expressed
Os.17598.1.S1_at	LOC_Os02g38140.1	glycosyl transferase family 17 protein, putative, expressed
Os.8052.1.S1_at	LOC_Os03g51390.1	expressed protein
Os.10083.1.S1_at	LOC_Os04g50216.1	SNARE associated Golgi protein, putative, expressed
OsAffx.31454.1.S1_at	LOC_Os11g43220.1	expressed protein
Os.34741.1.S1_at	LOC_Os01g19130.1	protein phosphatase 2C, putative, expressed
Os.53440.1.S1_at	LOC_Os02g33000.1	glycosyl hydrolases family 17, putative, expressed
Os.37103.1.S1_at	LOC_Os01g65370.1	MYB family transcription factor, putative, expressed	Figure 9
OsAffx.27480.1.S1_at	LOC_Os06g06900.1	helix-loop-helix DNA-binding domain containing protein, expressed	Figure 9
Os.4657.1.S1_at	LOC_Os02g50940.1	NHL repeat-containing protein, putative, expressed
Os.50297.1.S1_at	LOC_Os06g30710.1	DGCR14, putative, expressed
Os.55009.1.S1_at	LOC_Os04g41570.1	ethylene-responsive protein related, putative, expressed
Os.52536.1.S1_at	LOC_Os04g43800.1	phenylalanine ammonia-lyase, putative, expressed
Os.7622.1.S1_at	LOC_Os04g44510.1	GEM, putative, expressed
OsAffx.6485.1.S1_x_at	LOC_Os09g35720.1	generative cell specific-1, putative, expressed
Os.22727.1.S1_at	LOC_Os02g09170.1	sucrose-phosphate synthase, putative, expressed
Os.12937.1.S1_at	LOC_Os04g51130.1	expressed protein
Os.10595.3.S1_x_at	LOC_Os02g38980.1	bromodomain domain containing protein, expressed
Os.47740.1.S1_at	LOC_Os04g49530.1	expressed protein
Os.6671.1.S1_a_at	LOC_Os05g39930.1	spotted leaf 11, putative, expressed
Os.56173.1.S1_at	LOC_Os04g45340.1	expressed protein
Os.50449.1.S1_at	LOC_Os03g10640.1	calcium-transporting ATPase, plasma membrane-type, putative, expressed
Os.19374.1.S1_at	LOC_Os01g48440.2	glycosyltransferase family 43 protein, putative, expressed
Os.11591.2.S1_at	LOC_Os01g56580.1	CK1_CaseinKinase_1a.3 - CK1 includes the casein kinase 1 kinases, expressed
OsAffx.15420.1.S1_at	LOC_Os06g14030.1	potassium channel SKOR, putative, expressed
Os.54901.1.S1_at	LOC_Os02g32230.1	retrotransposon protein, putative, unclassified, expressed
Os.52767.1.A1_at	LOC_Os08g35160.2	heat shock protein DnaJ, putative, expressed
Os.9677.2.S1_x_at	LOC_Os01g62670.1	avr9/Cf-9 rapidly elicited protein, putative, expressed
OsAffx.14412.1.S1_at	LOC_Os04g54310.1	expressed protein
Os.9049.1.S1_at	LOC_Os03g55960.1	EF hand family protein, putative, expressed
Os.41682.1.S1_x_at	LOC_Os01g49310.1	expressed protein
