# Supplementary material for: Genome-Wide Identification and Analysis of Genes, Conserved between japonica and indica Rice Cultivars, that Respond to Low-Temperature Stress at the Vegetative Growth Stage
Source: Front Plant Sci. 2017 Jun 30;8:1120. doi: 10.3389/fpls.2017.01120 (PMC5491850; doi:10.3389/fpls.2017.01120)
Supplement: Supplementary file 5 [file Table_4.XLSX]

## Sheet: Summary of CREs 
Table S4. Summary of CREs conserved in the cold inducible promoters
Name of CRE	Consensus Sequence	Function	Reference
GARE2OSREP1	TAACGTA	"Gibberellin-responsive element (GARE)" found in the promoter region of a cystein proteinase (REP-1) gene in rice; See S000020;	Sutoh K et al., 2003
DRECRTCOREAT	RCCGAC	Core motif of DRE/CRT (dehydration-responsive element/C-repeat) cis-acting element found in many genes in Arabidopsis and in rice; R=G/A; Os DREB1A bound to GCCGAC more preferentially than to ACCGAC whereas At DREB1A bound to both GCCGAC and ACCGAC efficiently; See S000402 (ACCGAC); Maize ZmDREB1A bound to DRE (Qin et al. 2004); HaDREB2 in Helianthus annuus (sunflower)(Diaz-Martin et al. 2005); H…	Dubouzet JG et al.,2003
ANAERO3CONSENSUS	TCATCAC	One of 16 motifs found in silico in promoters of 13 anaerobic genes involved in the fermentative pathway (anaerobic set 1)(Mohanty et al., 2005); Arbitrary named ANAERO3CONSENSUS by the PLACEdb curator; See also S000477, S000478, S000480, S000481;	Mohanty B et al.,2005
ABREMOTIFIOSRAB16B	AGTACGTGGC	"Motif I" found in the promoter of rice (O.s.) rab16B gene; Motif I and motif III (S000291) are both required for ABA responsiveness; However, each can substitute for the other; See S000019, S000120;	Ono A et al.,1996
ABADESI2	GGACGCGTGGC	Synthetic element (hex-3) related to response to ABA and to desiccation; seed expression; Gene: synthetic; hex-3, mutant of hex-1 sequence from wheat histone H3 promoter; transacting factor: bZIP ; Keywords ABA; SEED; bZIP; hex-1; hex-3; histone;	Busk PK et al.,1998
