# Supplementary material for: Genome-Wide Identification and Analysis of Genes, Conserved between japonica and indica Rice Cultivars, that Respond to Low-Temperature Stress at the Vegetative Growth Stage
Source: Front Plant Sci. 2017 Jun 30;8:1120. doi: 10.3389/fpls.2017.01120 (PMC5491850; doi:10.3389/fpls.2017.01120)
Supplement: Supplementary file 6 [file Table_5.XLSX]

## Sheet: Sheet1
Table S5. Result of GO enrichment analysis associated with cold stress inducible genes in rice.
GO ID	GO Name	GO Level	Ref Total	Ref Number	Query Total	Query Number	Query Exp	Hyper p value	GO enrichment value
GO:0016567	protein ubiquitination	8	39571	113	543	5	1.5506	0.0153	3.22456
GO:0045449	regulation of transcription		39571	1392	543	62	19.1013	0	3.24585
GO:0008610	lipid biosynthetic process	4	39571	50	543	3	0.6861	0.0264	4.37254
GO:0017004	cytochrome complex assembly	8	39571	47	543	3	0.6449	0.0228	4.65188
GO:0005992	trehalose biosynthetic process	8	39571	28	543	2	0.3842	0.0497	5.20562
GO:0006470	protein amino acid dephosphorylation	6	39571	82	543	6	1.1252	0.0008	5.33239
GO:0016042	lipid catabolic process	4	39571	48	543	4	0.6587	0.0037	6.07257
GO:0006950	response to stress	3	39571	204	543	20	2.7993	0	7.14464
GO:0009685	gibberellin metabolic process	6	39571	20	543	2	0.2744	0.0279	7.28863
GO:0006644	phospholipid metabolic process	4	39571	18	543	2	0.247	0.0231	8.09717
GO:0007205	activation of protein kinase C activity by GPCRP signaling pathway	6, 7, 11	39571	15	543	2	0.2058	0.0165	9.71817
GO:0031408	oxylipin biosynthetic process	6	39571	17	543	3	0.2333	0.0014	12.859
GO:0009698	phenylpropanoid metabolic process	4	39571	14	543	3	0.1921	0.0008	15.6169
GO:0009415	response to water	4	39571	9	543	2	0.1235	0.0061	16.1943
GO:0006559	L-phenylalanine catabolic process	7	39571	11	543	3	0.1509	0.0004	19.8807
