# Supplementary material for: Genome-Wide Identification and Analysis of Genes, Conserved between japonica and indica Rice Cultivars, that Respond to Low-Temperature Stress at the Vegetative Growth Stage
Source: Front Plant Sci. 2017 Jun 30;8:1120. doi: 10.3389/fpls.2017.01120 (PMC5491850; doi:10.3389/fpls.2017.01120)
Supplement: Supplementary file 7 [file Table_6.XLSX]

## Sheet: Sheet1
Table S6. Summary of MapMan analysis associated with 502 cold inducible genes in this study.
BinCode	BinName	MSU_ID	Putative Function	Description from MapMan tool
2.1.1.1	major CHO metabolism.synthesis.sucrose.SPS	LOC_Os02g09170.1	sucrose-phosphate synthase, putative, expressed	highly similar to ( 900) AT5G20280 | Symbols: ATSPS1F | ATSPS1F (sucrose phosphate synthase 1F); sucrose-phosphate synthase/ transferase, transferring glycosyl groups | chr5:6844994-6849997 REVERSEhighly similar to ( 927) SPS_SPIOL Sucrose-phosphate synthase (EC 2.4.1.14) (UDP-glucose-fructose-phosphate glucosyltransferase) - Spinacia oleracea (Spinach) RfaG Glycos_transf_1 protein|sucrose-phosph…
2.1.2	major CHO metabolism.synthesis.starch	LOC_Os10g40640.1	glycosyl transferase 8 domain containing protein, putative, expressed	highly similar to ( 571) AT4G16600 | Symbols: | transferase, transferring glycosyl groups / transferase, transferring hexosyl groups | chr4:9350039-9352707 FORWARD protein|glycosyl transferase 8 domain containing protein, putative, expressed
2.1.2.3	major CHO metabolism.synthesis.starch.starch branching	LOC_Os06g51084.1	1,4-alpha-glucan-branching enzyme, chloroplast precursor, putative, expressed	highly similar to ( 796) AT5G03650 | Symbols: SBE2.2 | SBE2.2 (starch branching enzyme 2.2); 1,4-alpha-glucan branching enzyme | chr5:931924-937470 FORWARDnearly identical (1607) GLGB_ORYSA 1,4-alpha-glucan branching enzyme, chloroplast precursor (EC 2.4.1.18) (Starch branching enzyme) (Q-enzyme) - Oryza sativa (Rice) GlgB PRK12313 PRK05402 PRK12568 Glycogen_branching_enzyme_like_N_term PulA prot…
2.2.1.3.1	major CHO metabolism.degradation.sucrose.invertases.neutral	LOC_Os11g07440.1	plant neutral invertase domain containing protein, expressed	highly similar to ( 882) AT4G09510 | Symbols: CINV2 | beta-fructofuranosidase, putative / invertase, putative / saccharase, putative / beta-fructosidase, putative | chr4:6021679-6023310 REVERSEInvertase_neut protein|plant neutral invertase domain containing protein, expressed
2.2.2.1	major CHO metabolism.degradation.starch.starch cleavage	LOC_Os08g36910.1	alpha-amylase precursor, putative, expressed	moderately similar to ( 488) AT4G25000 | Symbols: ATAMY1, AMY1 | AMY1 (ALPHA-AMYLASE-LIKE); alpha-amylase | chr4:12852109-12853825 REVERSEhighly similar to ( 830) AMY3D_ORYSA Alpha-amylase isozyme 3D precursor (EC 3.2.1.1) (1,4-alpha-D-glucan glucanohydrolase) - Oryza sativa (Rice) Alpha-amylase PRK09441 Alpha-amyl_C2 Aamy AmyA protein|alpha-amylase precursor, putative, expressed
2.2.2.1.2	major CHO metabolism.degradation.starch.starch cleavage.beta amylase	LOC_Os10g41550.1	beta-amylase, putative, expressed	highly similar to ( 616) AT4G17090 | Symbols: CT-BMY, BAM3, BMY8 | CT-BMY (CHLOROPLAST BETA-AMYLASE); beta-amylase | chr4:9605266-9607250 REVERSEmoderately similar to ( 425) AMYB_SOYBN Beta-amylase (EC 3.2.1.2) (1,4-alpha-D-glucan maltohydrolase) - Glycine max (Soybean)Glyco_hydro_14 protein|beta-amylase, putative, expressed
2.2.2.1.2	major CHO metabolism.degradation.starch.starch cleavage.beta amylase	LOC_Os03g22790.1	beta-amylase, putative, expressed	moderately similar to ( 290) AT5G18670 | Symbols: BMY3, BAM9 | BMY3; beta-amylase/ catalytic/ cation binding | chr5:6226138-6227999 FORWARDweakly similar to ( 154) AMYB_VIGUN Beta-amylase (EC 3.2.1.2) (1,4-alpha-D-glucan maltohydrolase) - Vigna unguiculata (Cowpea)Glyco_hydro_14 protein|beta-amylase, putative, expressed
3.2.1	minor CHO metabolism.trehalose.TPS	LOC_Os08g34580.2	trehalose-6-phosphate synthase, putative, expressed	highly similar to ( 682) AT1G23870 | Symbols: ATTPS9, TPS9 | ATTPS9; transferase, transferring glycosyl groups / trehalose-phosphatase | chr1:8432695-8435506 FORWARD Glyco_transf_20 OtsA PRK10117 protein|trehalose-6-phosphate synthase, putative, expressed
3.2.2	minor CHO metabolism.trehalose.TPP	LOC_Os02g44230.1	CPuORF22 - conserved peptide uORF-containing transcript, expressed	moderately similar to ( 424) AT5G51460 | Symbols: ATTPPA | ATTPPA; trehalose-phosphatase | chr5:20902266-20904292 FORWARD Trehalose_PPase OtsB PRK10187 protein|CPuORF22 - conserved peptide uORF-containing transcript, expressed
3.2.3	minor CHO metabolism.trehalose.potential TPS/TPP	LOC_Os08g34580.1	trehalose-6-phosphate synthase, putative, expressed	highly similar to ( 905) AT1G23870 | Symbols: ATTPS9, TPS9 | ATTPS9; transferase, transferring glycosyl groups / trehalose-phosphatase | chr1:8432695-8435506 FORWARD Glyco_transf_20 OtsA Trehalose_PPase PRK10117 OtsB protein|trehalose-6-phosphate synthase, putative, expressed
3.2.3	minor CHO metabolism.trehalose.potential TPS/TPP	LOC_Os08g34580.2	trehalose-6-phosphate synthase, putative, expressed	highly similar to ( 682) AT1G23870 | Symbols: ATTPS9, TPS9 | ATTPS9; transferase, transferring glycosyl groups / trehalose-phosphatase | chr1:8432695-8435506 FORWARD Glyco_transf_20 OtsA PRK10117 protein|trehalose-6-phosphate synthase, putative, expressed
9.2.1	mitochondrial electron transport / ATP synthesis.NADH-DH.type II.internal matrix	LOC_Os07g37730.1	NADH-ubiquinone oxidoreductase, mitochondrial precursor, putative, expressed	highly similar to ( 656) AT1G07180 | Symbols: ATNDI1, NDA1 | NDA1 (ALTERNATIVE NAD(P)H DEHYDROGENASE 1); NADH dehydrogenase | chr1:2204414-2206773 FORWARD Ndh Pyr_redox_2 protein|NADH-ubiquinone oxidoreductase, mitochondrial precursor, putative, expressed
9.4	mitochondrial electron transport / ATP synthesis.alternative oxidase	LOC_Os04g51160.1	transposon protein, putative, unclassified, expressed	moderately similar to ( 414) AT3G22360 | Symbols: AOX1B | AOX1B; alternative oxidase | chr3:7904156-7905384 FORWARDmoderately similar to ( 414) AOX1_TOBAC Alternative oxidase 1, mitochondrial precursor (EC 1.-.-.-) - Nicotiana tabacum (Common tobacco)AOX AOX protein|transposon protein, putative, unclassified, expressed
9.9	mitochondrial electron transport / ATP synthesis.F1-ATPase	LOC_Os01g52200.1	mitochondrial ATP synthase g subunit family protein, putative, expressed	weakly similar to ( 142) AT4G29480 | Symbols: | mitochondrial ATP synthase g subunit family protein | chr4:14486265-14487257 REVERSE protein|mitochondrial ATP synthase g subunit family protein, putative, expressed
10.1.6	cell wall.precursor synthesis.GAE	LOC_Os02g54890.1	UDP-glucuronate 4-epimerase, putative, expressed	highly similar to ( 706) AT4G30440 | Symbols: GAE1 | GAE1 (UDP-D-GLUCURONATE 4-EPIMERASE 1); UDP-glucuronate 4-epimerase/ catalytic | chr4:14881976-14883265 REVERSEvery weakly similar to (84.7) GALE1_PEA UDP-glucose 4-epimerase (EC 5.1.3.2) (Galactowaldenase) (UDP-galactose 4-epimerase) - Pisum sativum (Garden pea) WcaG Epimerase GalE RfbB PRK10675 Gmd PRK10217 PRK10084 protein|UDP-glucuronate 4-…
10.2.2	cell wall.cellulose synthesis.COBRA	LOC_Os04g45700.1	COBRA, putative, expressed	moderately similar to ( 313) AT1G09790 | Symbols: COBL6 | COBL6 (COBRA-LIKE PROTEIN 6 PRECURSOR) | chr1:3168568-3170819 REVERSEmoderately similar to ( 409) COBL7_ORYSA COBRA-like 7 protein precursor (BRITTLE CULM1-like 3 protein) - Oryza sativa (Rice)Phytochel_synth protein|COBRA, putative, expressed
10.2.2	cell wall.cellulose synthesis.COBRA	LOC_Os03g18910.1	COBRA-like protein 7 precursor, putative, expressed	highly similar to ( 665) AT4G16120 | Symbols: ATSEB1, COBL7, SEB1 | COBL7 (COBRA-LIKE 7) | chr4:9116591-9119138 REVERSEweakly similar to ( 150) COBL1_ORYSA COBRA-like 1 protein precursor (BRITTLE CULM1-like 6 protein) - Oryza sativa (Rice)Phytochel_synth protein|COBRA-like protein 7 precursor, putative, expressed
10.2.2	cell wall.cellulose synthesis.COBRA	LOC_Os10g35460.1	COBRA, putative, expressed	highly similar to ( 520) AT5G60920 | Symbols: COB | COB (COBRA) | chr5:24511466-24513932 REVERSEhighly similar to ( 842) COBL4_ORYSA COBRA-like 4 protein precursor (BRITTLE CULM1-like 9 protein) - Oryza sativa (Rice)Phytochel_synth protein|COBRA, putative, expressed
10.5.1.1	cell wall.cell wall proteins.AGPs.AGP	LOC_Os03g57490.1	fasciclin domain containing protein, expressed	highly similar to ( 512) AT5G06390 | Symbols: FLA17 | FLA17 (FASCICLIN-LIKE ARABINOGALACTAN PROTEIN 17 PRECURSOR) | chr5:1952939-1955047 FORWARD Fasciclin protein|fasciclin domain containing protein, expressed
10.5.4	cell wall.cell wall proteins.HRGP	LOC_Os07g07680.1	frigida, putative, expressed	moderately similar to ( 330) AT4G14900 | Symbols: | hydroxyproline-rich glycoprotein family protein | chr4:8521759-8523607 REVERSEFrigida protein|frigida, putative, expressed
10.6.2	cell wall.degradation.mannan-xylose-arabinose-fucose	LOC_Os11g02600.1	OsMan08 - Endo-Beta-Mannanase, expressed	moderately similar to ( 259) AT5G01930 | Symbols: | (1-4)-beta-mannan endohydrolase, putative | chr5:361189-362867 REVERSE protein|OsMan08 - Endo-Beta-Mannanase, expressed
10.7	cell wall.modification	LOC_Os06g22919.1	DEFL9 - Defensin and Defensin-like DEFL family, expressed	moderately similar to ( 267) AT4G28850 | Symbols: | xyloglucan:xyloglucosyl transferase, putative / xyloglucan endotransglycosylase, putative / endo-xyloglucan transferase, putative | chr4:14244336-14245781 FORWARDmoderately similar to ( 231) BRU1_SOYBN Brassinosteroid-regulated protein BRU1 precursor - Glycine max (Soybean)GH16_XET Glyco_hydro_16 Glyco_hydrolase_16 GH16_GPI_glucanosyltransferase…
10.7	cell wall.modification	LOC_Os06g48200.1	glycosyl hydrolases family 16, putative, expressed	moderately similar to ( 395) AT5G57550 | Symbols: XTR3 | XTR3 (XYLOGLUCAN ENDOTRANSGLYCOSYLASE 3); hydrolase, acting on glycosyl bonds / xyloglucan:xyloglucosyl transferase | chr5:23305055-23306384 REVERSEmoderately similar to ( 358) BRU1_SOYBN Brassinosteroid-regulated protein BRU1 precursor - Glycine max (Soybean)GH16_XET Glyco_hydro_16 Glyco_hydrolase_16 GH16_GPI_glucanosyltransferase protein|…
10.7	cell wall.modification	LOC_Os04g51460.1	glycosyl hydrolases family 16, putative, expressed	moderately similar to ( 286) AT4G30270 | Symbols: MERI5B, MERI-5, SEN4 | MERI5B (meristem-5); hydrolase, acting on glycosyl bonds / xyloglucan:xyloglucosyl transferase | chr4:14819445-14820448 REVERSEmoderately similar to ( 277) BRU1_SOYBN Brassinosteroid-regulated protein BRU1 precursor - Glycine max (Soybean)GH16_XET Glyco_hydro_16 Glyco_hydrolase_16 GH16_GPI_glucanosyltransferase protein|glyco…
10.8.1	cell wall.pectin*esterases.PME	LOC_Os09g39760.1	pectinesterase, putative, expressed	moderately similar to ( 352) AT2G36710 | Symbols: | pectinesterase family protein | chr2:15389614-15391200 REVERSEweakly similar to ( 157) PME_PRUPE Pectinesterase PPE8B precursor (EC 3.1.1.11) (Pectin methylesterase) (PE) - Prunus persica (Peach)Pectinesterase PemB protein|pectinesterase, putative, expressed
11.1.10	lipid metabolism.FA synthesis and FA elongation.beta ketoacyl CoA synthase	LOC_Os02g11070.1	3-ketoacyl-CoA synthase, putative, expressed	highly similar to ( 786) AT2G26640 | Symbols: KCS11 | KCS11 (3-KETOACYL-COA SYNTHASE 11); acyltransferase/ catalytic/ transferase, transferring acyl groups other than amino-acyl groups | chr2:11330094-11331623 FORWARDFAE1_CUT1_RppA CHS_like BcsA FabH protein|3-ketoacyl-CoA synthase, putative, expressed
11.3.2	lipid metabolism.Phospholipid synthesis.choline kinase	LOC_Os01g51920.1	phosphotransferase, putative, expressed	moderately similar to ( 447) AT1G74320 | Symbols: | choline kinase, putative | chr1:27941192-27942903 FORWARD Choline_kinase protein|phosphotransferase, putative, expressed
11.3.5	lipid metabolism.Phospholipid synthesis.diacylglycerol kinase	LOC_Os04g54200.1	diacylglycerol kinase, putative, expressed	highly similar to ( 694) AT2G20900 | Symbols: DGK5, ATDGK5 | diacylglycerol kinase, putative | chr2:8989412-8992798 REVERSE DAGKa DAGK_acc DAGK_cat DAGKc protein|diacylglycerol kinase, putative, expressed
11.3.5	lipid metabolism.Phospholipid synthesis.diacylglycerol kinase	LOC_Os12g12260.1	diacylglycerol kinase 1, putative, expressed	highly similar to ( 822) AT5G63770 | Symbols: ATDGK2 | ATDGK2 (Diacylglycerol kinase 2); diacylglycerol kinase | chr5:25519755-25522404 FORWARD DAGKa DAGK_acc DAGKc DAGK_cat protein|diacylglycerol kinase 1, putative, expressed
11.5.2	lipid metabolism.glyceral metabolism.Glycerol-3-phosphate dehydrogenase (NAD+)	LOC_Os05g41590.1	glycerol-3-phosphate dehydrogenase, putative, expressed	highly similar to ( 732) AT2G41540 | Symbols: GPDHC1 | GPDHC1; NAD or NADH binding / glycerol-3-phosphate dehydrogenase (NAD+) | chr2:17326801-17328654 FORWARD GpsA NAD_Gly3P_dh_C gpsA protein|glycerol-3-phosphate dehydrogenase, putative, expressed
11.9.2.1	lipid metabolism.lipid degradation.lipases.triacylglycerol lipase	LOC_Os01g15000.1	lipase, putative, expressed	moderately similar to ( 466) AT1G02660 | Symbols: | lipase class 3 family protein | chr1:572187-574746 REVERSELipase_3 Lipase_3 protein|lipase, putative, expressed
11.9.2.1	lipid metabolism.lipid degradation.lipases.triacylglycerol lipase	LOC_Os11g19340.1	lipase, putative, expressed	moderately similar to ( 406) AT1G05800 | Symbols: DGL | DGL (DONGLE); triacylglycerol lipase | chr1:1741204-1742619 FORWARD Lipase_3 Lipase_3 protein|lipase, putative, expressed
11.9.3.1	lipid metabolism.lipid degradation.lysophospholipases.phospholipase D	LOC_Os10g38060.1	phospholipase D, putative, expressed	nearly identical (1198) AT2G42010 | Symbols: PLDBETA1, PLDBETA | PLDBETA1 (PHOSPHOLIPASE D BETA 1); phospholipase D | chr2:17533018-17537990 REVERSEhighly similar to ( 695) PLDA1_RICCO Phospholipase D alpha 1 precursor (EC 3.1.4.4) (PLD 1) (Choline phosphatase 1) (Phosphatidylcholine-hydrolyzing phospholipase D 1) - Ricinus communis (Castor bean) protein|phospholipase D, putative, expressed
11.9.3.3	lipid metabolism.lipid degradation.lysophospholipases.glycerophosphodiester phosphodiesterase	LOC_Os02g31030.1	glycerophosphoryl diester phosphodiesterase family protein, putative, expressed	moderately similar to ( 401) AT5G41080 | Symbols: | glycerophosphoryl diester phosphodiesterase family protein | chr5:16441989-16443835 FORWARD GDPD UgpQ protein|glycerophosphoryl diester phosphodiesterase family protein, putative, expressed
11.9.4.5	lipid metabolism.lipid degradation.beta-oxidation.acyl-CoA thioesterase	LOC_Os01g65950.1	thioesterase family protein, putative, expressed	weakly similar to ( 135) AT1G04290 | Symbols: | thioesterase family protein | chr1:1147721-1148352 REVERSE protein|thioesterase family protein, putative, expressed
12.3.1	N-metabolism.N-degradation.glutamate dehydrogenase	LOC_Os04g45970.2	glutamate dehydrogenase protein, putative, expressed	moderately similar to ( 366) AT5G18170 | Symbols: GDH1 | GDH1 (GLUTAMATE DEHYDROGENASE 1); ATP binding / glutamate dehydrogenase [NAD(P)+]/ oxidoreductase | chr5:6006172-6008248 FORWARDmoderately similar to ( 367) DHE3_MAIZE Glutamate dehydrogenase (EC 1.4.1.3) (GDH) - Zea mays (Maize) GdhA ELFV_dehydrog_N PRK09414 protein|glutamate dehydrogenase protein, putative, expressed
12.3.1	N-metabolism.N-degradation.glutamate dehydrogenase	LOC_Os04g45970.1	glutamate dehydrogenase protein, putative, expressed	moderately similar to ( 370) AT5G07440 | Symbols: GDH2 | GDH2 (GLUTAMATE DEHYDROGENASE 2); ATP binding / glutamate dehydrogenase [NAD(P)+]/ glutamate dehydrogenase/ oxidoreductase | chr5:2356153-2357546 FORWARDmoderately similar to ( 366) DHEA_NICPL Glutamate dehydrogenase A (EC 1.4.1.3) (GDH A) - Nicotiana plumbaginifolia (Leadwort-leaved tobacco) ELFV_dehydrog GdhA PRK09414 protein|glutamate de…
13.1.1.1.1	amino acid metabolism.synthesis.central amino acid metabolism.GABA.Glutamate decarboxylase	LOC_Os03g13300.1	glutamate decarboxylase, putative, expressed	highly similar to ( 838) AT5G17330 | Symbols: GAD, GAD1 | GAD; calmodulin binding / glutamate decarboxylase | chr5:5711141-5714839 FORWARDhighly similar to ( 806) DCE_PETHY Glutamate decarboxylase (EC 4.1.1.15) (GAD) - Petunia hybrida (Petunia) GadB Pyridoxal_deC protein|glutamate decarboxylase, putative, expressed
13.1.5.3	amino acid metabolism.synthesis.serine-glycine-cysteine group.cysteine	LOC_Os09g29480.1	2-aminoethanethiol dioxygenase, putative, expressed	weakly similar to ( 176) AT5G15120 | Symbols: | unknown protein | chr5:4898814-4900351 FORWARD DUF1637 protein|2-aminoethanethiol dioxygenase, putative, expressed
13.99	amino acid metabolism.misc	LOC_Os03g14370.1	ACT domain containing protein, expressed	moderately similar to ( 303) AT1G12420 | Symbols: ACR8 | ACR8; amino acid binding | chr1:4226673-4228917 REVERSEACT_ACR_3 ACT_ACR_2 ACT_ACR_1 protein|ACT domain containing protein, expressed
15.2	metal handling.binding, chelation and storage	LOC_Os03g06080.1	heavy metal-associated domain containing protein, expressed	weakly similar to ( 120) AT5G66110 | Symbols: | metal ion binding | chr5:26430245-26430778 FORWARD protein|heavy metal-associated domain containing protein, expressed
16.2	secondary metabolism.phenylpropanoids	LOC_Os01g09010.1	transferase family protein, putative, expressed	moderately similar to ( 297) AT3G62160 | Symbols: | transferase family protein | chr3:23014333-23015808 REVERSEweakly similar to ( 102) HCBT1_DIACA Anthranilate N-benzoyltransferase protein 1 (EC 2.3.1.144) (Anthranilate N-hydroxycinnamoyl/benzoyltransferase 1) - Dianthus caryophyllus (Carnation) (Clove pink)Transferase protein|transferase family protein, putative, expressed
16.2.1.1	secondary metabolism.phenylpropanoids.lignin biosynthesis.PAL	LOC_Os04g43800.1	phenylalanine ammonia-lyase, putative, expressed	nearly identical (1058) AT3G53260 | Symbols: PAL2, ATPAL2 | PAL2; phenylalanine ammonia-lyase | chr3:19744256-19746619 REVERSEnearly identical (1240) PALY_WHEAT Phenylalanine ammonia-lyase (EC 4.3.1.5) - Triticum aestivum (Wheat) PAL PAL-HAL HutH PRK09367 protein|phenylalanine ammonia-lyase, putative, expressed
16.2.1.1	secondary metabolism.phenylpropanoids.lignin biosynthesis.PAL	LOC_Os02g41670.1	phenylalanine ammonia-lyase, putative, expressed	nearly identical (1034) AT2G37040 | Symbols: pal1, ATPAL1 | pal1 (Phe ammonia lyase 1); phenylalanine ammonia-lyase | chr2:15557602-15560237 REVERSEnearly identical (1289) PAL2_ORYSA Phenylalanine ammonia-lyase (EC 4.3.1.5) - Oryza sativa (Rice) PAL PAL-HAL HutH PRK09367 protein|phenylalanine ammonia-lyase, putative, expressed
16.2.1.1	secondary metabolism.phenylpropanoids.lignin biosynthesis.PAL	LOC_Os02g41680.1	phenylalanine ammonia-lyase, putative, expressed	nearly identical (1066) AT2G37040 | Symbols: pal1, ATPAL1 | pal1 (Phe ammonia lyase 1); phenylalanine ammonia-lyase | chr2:15557602-15560237 REVERSEnearly identical (1396) PAL2_ORYSA Phenylalanine ammonia-lyase (EC 4.3.1.5) - Oryza sativa (Rice) PAL PAL-HAL HutH PRK09367 protein|phenylalanine ammonia-lyase, putative, expressed
16.2.1.6	secondary metabolism.phenylpropanoids.lignin biosynthesis.CCoAOMT	LOC_Os08g38910.1	caffeoyl-CoA O-methyltransferase, putative, expressed	moderately similar to ( 251) AT4G34050 | Symbols: | caffeoyl-CoA 3-O-methyltransferase, putative | chr4:16310844-16311973 FORWARDmoderately similar to ( 263) CAMT_MESCR Caffeoyl-CoA O-methyltransferase (EC 2.1.1.104) (Trans-caffeoyl-CoA 3-O-methyltransferase) (CCoAMT) (CCoAOMT) - Mesembryanthemum crystallinum (Common ice plant) Methyltransf_3 COG4122 protein|caffeoyl-CoA O-methyltransferase, puta…
16.8.2	secondary metabolism.flavonoids.chalcones	LOC_Os06g10210.1	expressed protein	moderately similar to ( 240) AT2G26310 | Symbols: | chalcone isomerase | chr2:11201770-11203919 FORWARD protein|expressed protein
17.1.1.1.10	hormone metabolism.abscisic acid.synthesis-degradation.synthesis.9-cis-epoxycarotenoid dioxygenase	LOC_Os07g05940.1	9-cis-epoxycarotenoid dioxygenase 1, chloroplast precursor, putative, expressed	highly similar to ( 729) AT1G78390 | Symbols: NCED9, ATNCED9 | NCED9 (NINE-CIS-EPOXYCAROTENOID DIOXYGENASE 9); 9-cis-epoxycarotenoid dioxygenase | chr1:29490895-29492868 REVERSE RPE65 COG3670 protein|9-cis-epoxycarotenoid dioxygenase 1, chloroplast precursor, putative, expressed
17.1.3	hormone metabolism.abscisic acid.induced-regulated-responsive-activated	LOC_Os04g44510.1	GEM, putative, expressed	weakly similar to ( 183) AT5G08350 | Symbols: | GRAM domain-containing protein / ABA-responsive protein-related | chr5:2686417-2687175 REVERSE protein|GEM, putative, expressed
17.1.3	hormone metabolism.abscisic acid.induced-regulated-responsive-activated	LOC_Os12g29400.1	GRAM domain containing protein, expressed	moderately similar to ( 265) AT5G13200 | Symbols: | GRAM domain-containing protein / ABA-responsive protein-related | chr5:4207081-4208079 FORWARD protein|GRAM domain containing protein, expressed
17.1.3	hormone metabolism.abscisic acid.induced-regulated-responsive-activated	LOC_Os04g44500.1	GEM, putative, expressed	weakly similar to ( 182) AT5G08350 | Symbols: | GRAM domain-containing protein / ABA-responsive protein-related | chr5:2686417-2687175 REVERSE protein|GEM, putative, expressed
17.2.3	hormone metabolism.auxin.induced-regulated-responsive-activated	LOC_Os01g56240.1	OsSAUR2 - Auxin-responsive SAUR gene family member, expressed	protein|OsSAUR2 - Auxin-responsive SAUR gene family member, expressed
17.2.3	hormone metabolism.auxin.induced-regulated-responsive-activated	LOC_Os08g35110.1	OsSAUR33 - Auxin-responsive SAUR gene family member, expressed	very weakly similar to (85.5) AT5G20820 | Symbols: | auxin-responsive protein-related | chr5:7046911-7047294 REVERSE protein|OsSAUR33 - Auxin-responsive SAUR gene family member, expressed
17.3.2.2	hormone metabolism.brassinosteroid.signal transduction.BZR	LOC_Os07g39220.1	BES1/BZR1 homolog protein, putative, expressed	moderately similar to ( 218) AT1G19350 | Symbols: BES1, BZR2 | BES1 (BRI1-EMS-SUPPRESSOR 1); protein binding / transcription factor/ transcription regulator | chr1:6688841-6690165 FORWARDDUF822 protein|BES1/BZR1 homolog protein, putative, expressed
17.5.1	hormone metabolism.ethylene.synthesis-degradation	LOC_Os01g55240.1	gibberellin 2-beta-dioxygenase, putative, expressed	moderately similar to ( 341) AT1G30040 | Symbols: ATGA2OX2 | ATGA2OX2 (GIBBERELLIN 2-OXIDASE); gibberellin 2-beta-dioxygenase | chr1:10537769-10538781 FORWARDmoderately similar to ( 354) G2OX1_PEA Gibberellin 2-beta-dioxygenase 1 (EC 1.14.11.13) (Gibberellin 2-beta-hydroxylase 1) (Gibberellin 2-oxidase 1) (GA 2-oxidase 1) (Protein SLENDER) - Pisum sativum (Garden pea) PcbC 2OG-FeII_Oxy protein|gi…
17.5.1	hormone metabolism.ethylene.synthesis-degradation	LOC_Os03g03034.1	flavonol synthase/flavanone 3-hydroxylase, putative, expressed	moderately similar to ( 460) AT5G24530 | Symbols: DMR6 | DMR6 (DOWNY MILDEW RESISTANT 6); oxidoreductase/ oxidoreductase, acting on paired donors, with incorporation or reduction of molecular oxygen, 2-oxoglutarate as one donor, and incorporation of one atom each of oxygen into both donors | chr5:8378964-8383154 FORWARDmoderately similar to ( 233) FL3H_MALDO Naringenin,2-oxoglutarate 3-dioxygenas…
17.5.2	hormone metabolism.ethylene.signal transduction	LOC_Os09g28440.1	AP2 domain containing protein, expressed	very weakly similar to (82.8) AT4G34410 | Symbols: RRTF1 | RRTF1 ({REDOX RESPONSIVE TRANSCRIPTION FACTOR 1); DNA binding / transcription factor | chr4:16451992-16452798 FORWARDAP2 AP2 protein|AP2 domain containing protein, expressed
17.5.2	hormone metabolism.ethylene.signal transduction	LOC_Os07g22730.1	AP2 domain containing protein, expressed	protein|AP2 domain containing protein, expressed
17.5.2	hormone metabolism.ethylene.signal transduction	LOC_Os09g35010.1	dehydration-responsive element-binding protein, putative, expressed	protein|dehydration-responsive element-binding protein, putative, expressed
17.5.2	hormone metabolism.ethylene.signal transduction	LOC_Os02g43790.1	ethylene-responsive transcription factor, putative, expressed	weakly similar to ( 134) AT4G17500 | Symbols: ATERF-1 | ATERF-1 (ETHYLENE RESPONSIVE ELEMENT BINDING FACTOR 1); DNA binding / transcription activator/ transcription factor | chr4:9759405-9760211 FORWARDweakly similar to ( 131) ERF2_NICSY Ethylene-responsive transcription factor 2 (Ethylene-responsive element-binding factor 2) (EREBP-2) (NsERF2) - Nicotiana sylvestris (Wood tobacco)AP2 AP2 protein…
17.5.2	hormone metabolism.ethylene.signal transduction	LOC_Os08g36920.1	AP2 domain containing protein, expressed	very weakly similar to (88.2) AT4G34410 | Symbols: RRTF1 | RRTF1 ({REDOX RESPONSIVE TRANSCRIPTION FACTOR 1); DNA binding / transcription factor | chr4:16451992-16452798 FORWARDAP2 AP2 protein|AP2 domain containing protein, expressed
17.5.2	hormone metabolism.ethylene.signal transduction	LOC_Os10g41330.1	AP2 domain containing protein, expressed	very weakly similar to (97.1) AT5G51190 | Symbols: | AP2 domain-containing transcription factor, putative | chr5:20800708-20801373 REVERSEvery weakly similar to (94.7) ERF5_TOBAC Ethylene-responsive transcription factor 5 (Ethylene-responsive element-binding factor 5 homolog) (EREBP-4) (NtERF4) - Nicotiana tabacum (Common tobacco)AP2 AP2 protein|AP2 domain containing protein, expressed
17.5.2	hormone metabolism.ethylene.signal transduction	LOC_Os01g58420.1	AP2 domain containing protein, expressed	very weakly similar to (80.1) AT5G44210 | Symbols: ERF9, ATERF9, ATERF-9 | ERF9 (ERF DOMAIN PROTEIN 9); DNA binding / transcription factor/ transcription repressor | chr5:17806742-17807344 FORWARDAP2 AP2 protein|AP2 domain containing protein, expressed
17.5.2	hormone metabolism.ethylene.signal transduction	LOC_Os04g08740.3	ethylene receptor, putative, expressed	highly similar to ( 506) AT3G04580 | Symbols: EIN4 | EIN4 (ETHYLENE INSENSITIVE 4); ethylene binding / glycogen synthase kinase 3/ protein histidine kinase/ receptor | chr3:1235576-1237965 REVERSEmoderately similar to ( 414) ETR1_BRAOL Ethylene receptor (EC 2.7.13.3) - Brassica oleracea (Wild cabbage) protein|ethylene receptor, putative, expressed
17.5.2	hormone metabolism.ethylene.signal transduction	LOC_Os04g52090.1	AP2 domain containing protein, expressed	very weakly similar to (81.3) ERF4_TOBAC Ethylene-responsive transcription factor 4 (Ethylene-responsive element-binding factor 4 homolog) (EREBP-3) (NtERF3) - Nicotiana tabacum (Common tobacco)AP2 AP2 protein|AP2 domain containing protein, expressed
17.5.2	hormone metabolism.ethylene.signal transduction	LOC_Os05g41760.1	AP2 domain containing protein, expressed	very weakly similar to (82.4) AT1G28360 | Symbols: ERF12, ATERF12 | ERF12 (ERF DOMAIN PROTEIN 12); DNA binding / transcription factor/ transcription repressor | chr1:9951934-9952503 FORWARDAP2 AP2 protein|AP2 domain containing protein, expressed
17.5.3	hormone metabolism.ethylene.induced-regulated-responsive-activated	LOC_Os12g36630.1	universal stress protein domain containing protein, putative, expressed	weakly similar to ( 160) AT2G47710 | Symbols: | universal stress protein (USP) family protein | chr2:19555045-19555956 REVERSEUsp USP_Like protein|universal stress protein domain containing protein, putative, expressed
17.5.3	hormone metabolism.ethylene.induced-regulated-responsive-activated	LOC_Os04g41570.1	ethylene-responsive protein related, putative, expressed	weakly similar to ( 129) AT1G05710 | Symbols: | ethylene-responsive protein, putative | chr1:1716198-1717023 FORWARD protein|ethylene-responsive protein related, putative, expressed
17.5.3	hormone metabolism.ethylene.induced-regulated-responsive-activated	LOC_Os03g19270.1	universal stress protein domain containing protein, putative, expressed	weakly similar to ( 125) AT3G62550 | Symbols: | universal stress protein (USP) family protein | chr3:23136194-23137074 FORWARDUsp protein|universal stress protein domain containing protein, putative, expressed
17.6.1.13	hormone metabolism.gibberelin.synthesis-degradation.GA2 oxidase	LOC_Os01g11150.1	gibberellin 2-beta-dioxygenase, putative, expressed	moderately similar to ( 240) AT1G78440 | Symbols: ATGA2OX1 | ATGA2OX1 (gibberellin 2-oxidase 1); gibberellin 2-beta-dioxygenase | chr1:29511772-29512990 REVERSEmoderately similar to ( 241) G2OX1_PEA Gibberellin 2-beta-dioxygenase 1 (EC 1.14.11.13) (Gibberellin 2-beta-hydroxylase 1) (Gibberellin 2-oxidase 1) (GA 2-oxidase 1) (Protein SLENDER) - Pisum sativum (Garden pea) PcbC 2OG-FeII_Oxy protein|…
17.7.1.2	hormone metabolism.jasmonate.synthesis-degradation.lipoxygenase	LOC_Os08g39840.1	lipoxygenase, chloroplast precursor, putative, expressed	highly similar to ( 845) AT3G45140 | Symbols: LOX2, ATLOX2 | LOX2 (LIPOXYGENASE 2); lipoxygenase | chr3:16525437-16529233 FORWARDnearly identical (1623) LOXC1_ORYSA Lipoxygenase 7, chloroplast precursor (EC 1.13.11.12) - Oryza sativa (Rice)Lipoxygenase PLAT_LH2 LH2 protein|lipoxygenase, chloroplast precursor, putative, expressed
17.7.1.2	hormone metabolism.jasmonate.synthesis-degradation.lipoxygenase	LOC_Os08g39850.1	lipoxygenase, chloroplast precursor, putative, expressed	highly similar to ( 841) AT3G45140 | Symbols: LOX2, ATLOX2 | LOX2 (LIPOXYGENASE 2); lipoxygenase | chr3:16525437-16529233 FORWARDnearly identical (1686) LOXC2_ORYSA Probable lipoxygenase 8, chloroplast precursor (EC 1.13.11.12) - Oryza sativa (Rice)Lipoxygenase PLAT_LH2 protein|lipoxygenase, chloroplast precursor, putative, expressed
17.7.1.2	hormone metabolism.jasmonate.synthesis-degradation.lipoxygenase	LOC_Os04g37430.1	lipoxygenase protein, putative, expressed	highly similar to ( 758) AT1G17420 | Symbols: LOX3 | LOX3; electron carrier/ iron ion binding / lipoxygenase/ metal ion binding / oxidoreductase, acting on single donors with incorporation of molecular oxygen, incorporation of two atoms of oxygen | chr1:5977512-5981384 FORWARDnearly identical (1178) LOX5_ORYSA Putative lipoxygenase 5 (EC 1.13.11.12) - Oryza sativa (Rice)Lipoxygenase PLAT_LH2 LH2 …
17.7.1.2	hormone metabolism.jasmonate.synthesis-degradation.lipoxygenase	LOC_Os08g39850.3	lipoxygenase, chloroplast precursor, putative, expressed	moderately similar to ( 305) LOXC2_ORYSA Probable lipoxygenase 8, chloroplast precursor (EC 1.13.11.12) - Oryza sativa (Rice)PLAT_LH2 protein|lipoxygenase, chloroplast precursor, putative, expressed
17.7.1.3	hormone metabolism.jasmonate.synthesis-degradation.allene oxidase synthase	LOC_Os03g12500.1	cytochrome P450, putative, expressed	moderately similar to ( 424) AT5G42650 | Symbols: AOS, CYP74A, DDE2 | AOS (ALLENE OXIDE SYNTHASE); allene oxide synthase/ hydro-lyase/ oxygen binding | chr5:17097803-17099359 REVERSEhighly similar to ( 791) C74A2_ORYSA Cytochrome P450 74A2 (EC 4.2.1.92) (Allene oxide synthase 2) (Hydroperoxide dehydrase 2) - Oryza sativa (Rice) protein|cytochrome P450, putative, expressed
17.7.1.5	hormone metabolism.jasmonate.synthesis-degradation.12-Oxo-PDA-reductase	LOC_Os06g11240.1	12-oxophytodienoate reductase, putative, expressed	highly similar to ( 508) AT1G76690 | Symbols: OPR2, ATOPR2 | OPR2 | chr1:28778976-28780355 FORWARD OYE_like_FMN PRK10605 NemA Oxidored_FMN OYE_like_FMN_family OYE_YqiM_FMN OYE_like_5_FMN OYE_like_4_FMN OYE_like_3_FMN DCR_FMN PRK08255 OYE_like_2_FMN TMADH_HD_FMN ER_like_FMN protein|12-oxophytodienoate reductase, putative, expressed
17.7.1.5	hormone metabolism.jasmonate.synthesis-degradation.12-Oxo-PDA-reductase	LOC_Os06g11290.1	12-oxophytodienoate reductase, putative, expressed	moderately similar to ( 494) AT1G76680 | Symbols: OPR1, ATOPR1 | OPR1; 12-oxophytodienoate reductase | chr1:28776982-28778271 FORWARD OYE_like_FMN PRK10605 NemA Oxidored_FMN OYE_like_FMN_family OYE_YqiM_FMN OYE_like_4_FMN OYE_like_5_FMN OYE_like_3_FMN OYE_like_2_FMN PRK08255 DCR_FMN ER_like_FMN TMADH_HD_FMN protein|12-oxophytodienoate reductase, putative, expressed
18.3.1	Co-factor and vitamine metabolism.riboflavin.GTP cyclohydrolase II	LOC_Os02g36340.1	riboflavin biosynthesis protein ribAB, chloroplast precursor, putative, expressed	highly similar to ( 696) AT5G64300 | Symbols: ATGCH, GCH, ATRIBA1, RFD1 | ATGCH; 3,4-dihydroxy-2-butanone-4-phosphate synthase/ GTP cyclohydrolase II | chr5:25718459-25720790 FORWARD PRK09311 PRK09319 GTP_cyclohydro2 PRK09318 RibB PRK12485 PRK09314 DHBP_synthase GTP_cyclohydro2 RibA ribA ribB ribB ribB ribB PRK08815 PRK05773 protein|riboflavin biosynthesis protein ribAB, chloroplast precursor, pu…
20.1	stress.biotic	LOC_Os03g14050.2	thaumatin-like protein 1 precursor, putative, expressed	moderately similar to ( 256) AT1G20030 | Symbols: | pathogenesis-related thaumatin family protein | chr1:6945850-6947017 FORWARDweakly similar to ( 199) TLP1_PRUPE Thaumatin-like protein 1 precursor (PpAZ44) - Prunus persica (Peach)THN Thaumatin protein|thaumatin-like protein 1 precursor, putative, expressed
20.1	stress.biotic	LOC_Os10g05660.1	thaumatin, putative, expressed	moderately similar to ( 266) AT4G38670 | Symbols: | pathogenesis-related thaumatin family protein | chr4:18069856-18071227 REVERSEmoderately similar to ( 213) TP1A_MALDO Thaumatin-like protein 1a precursor (Allergen Mal d 2) (Mdtl1) (Pathogenesis-related protein 5a) (PR-5a) - Malus domestica (Apple) (Malus sylvestris)THN Thaumatin protein|thaumatin, putative, expressed
20.1	stress.biotic	LOC_Os09g21210.1	beta-glucan-binding protein 4, putative, expressed	highly similar to ( 770) AT5G15870 | Symbols: | glycosyl hydrolase family 81 protein | chr5:5182641-5184878 REVERSE Glyco_hydro_81 ACF2 protein|beta-glucan-binding protein 4, putative, expressed
20.1	stress.biotic	LOC_Os04g54830.1	expressed protein	moderately similar to ( 466) AT5G64550 | Symbols: | loricrin-related | chr5:25801794-25803698 REVERSE protein|expressed protein
20.1	stress.biotic	LOC_Os02g39330.1	CHIT1 - Chitinase family protein precursor, expressed	moderately similar to ( 322) AT3G54420 | Symbols: ATEP3, ATCHITIV, CHIV | ATEP3; chitinase | chr3:20145935-20147034 FORWARDmoderately similar to ( 298) CHI4_PHAVU Endochitinase PR4 precursor (EC 3.2.1.14) - Phaseolus vulgaris (Kidney bean) (French bean) chitinase_glyco_hydro_19 Glyco_hydro_19 protein|CHIT1 - Chitinase family protein precursor, expressed
20.1	stress.biotic	LOC_Os01g09010.1	transferase family protein, putative, expressed	moderately similar to ( 297) AT3G62160 | Symbols: | transferase family protein | chr3:23014333-23015808 REVERSEweakly similar to ( 102) HCBT1_DIACA Anthranilate N-benzoyltransferase protein 1 (EC 2.3.1.144) (Anthranilate N-hydroxycinnamoyl/benzoyltransferase 1) - Dianthus caryophyllus (Carnation) (Clove pink)Transferase protein|transferase family protein, putative, expressed
20.1	stress.biotic	LOC_Os06g25010.1	glycosyl hydrolase, putative, expressed	weakly similar to ( 123) AT5G24090 | Symbols: | acidic endochitinase (CHIB1) | chr5:8143805-8145153 REVERSEmoderately similar to ( 324) XIP1_WHEAT Xylanase inhibitor protein 1 precursor (Class III chitinase homolog) (XIP-I protein) - Triticum aestivum (Wheat) protein|glycosyl hydrolase, putative, expressed
20.1.7	stress.biotic.PR-proteins	LOC_Os03g20840.1	disease resistance RPP13-like protein 1, putative, expressed	moderately similar to ( 405) AT3G14470 | Symbols: | disease resistance protein (NBS-LRR class), putative | chr3:4857940-4861104 FORWARD NB-ARC protein|disease resistance RPP13-like protein 1, putative, expressed
20.1.7	stress.biotic.PR-proteins	LOC_Os04g43440.1	NB-ARC/LRR disease resistance protein, putative, expressed	moderately similar to ( 314) AT4G26090 | Symbols: RPS2 | RPS2 (RESISTANT TO P. SYRINGAE 2); protein binding | chr4:13224596-13227325 FORWARD NB-ARC protein|NB-ARC/LRR disease resistance protein, putative, expressed
20.2	stress.abiotic	LOC_Os06g40120.1	SPX domain containing protein, putative, expressed	moderately similar to ( 271) AT5G20150 | Symbols: ATSPX1, SPX1 | SPX1 (SPX DOMAIN GENE 1) | chr5:6802429-6803367 FORWARD SPX COG5036 protein|SPX domain containing protein, putative, expressed
20.2	stress.abiotic	LOC_Os03g29250.1	SPX domain-containing protein, putative, expressed	moderately similar to ( 244) AT2G45130 | Symbols: ATSPX3, SPX3 | SPX3 (SPX DOMAIN GENE 3) | chr2:18606489-18607754 FORWARD SPX COG5036 protein|SPX domain-containing protein, putative, expressed
20.2.1	stress.abiotic.heat	LOC_Os02g32520.1	ERD1 protein, chloroplast precursor, putative, expressed	nearly identical (1004) AT5G51070 | Symbols: ERD1, CLPD | ERD1 (EARLY RESPONSIVE TO DEHYDRATION 1); ATP binding / ATPase/ nucleoside-triphosphatase/ nucleotide binding / protein binding | chr5:20764479-20768481 FORWARDhighly similar to ( 709) CLPC_PEA ATP-dependent Clp protease ATP-binding subunit clpC homolog, chloroplast precursor - Pisum sativum (Garden pea) clpA clpC PRK10865 clpA AAA_2 prote…
20.2.1	stress.abiotic.heat	LOC_Os03g60790.2	heat shock protein DnaJ, putative, expressed	very weakly similar to (98.6) AT5G59610 | Symbols: | DNAJ heat shock N-terminal domain-containing protein | chr5:24013165-24014889 FORWARD DnaJ DnaJ protein|heat shock protein DnaJ, putative, expressed
20.2.1	stress.abiotic.heat	LOC_Os08g35160.2	heat shock protein DnaJ, putative, expressed	very weakly similar to (85.9) AT3G14200 | Symbols: | DNAJ heat shock N-terminal domain-containing protein | chr3:4712881-4714361 REVERSEDnaJ protein|heat shock protein DnaJ, putative, expressed
20.2.1	stress.abiotic.heat	LOC_Os01g42190.1	heat shock protein DnaJ, putative, expressed	weakly similar to ( 120) AT1G71000 | Symbols: | heat shock protein binding | chr1:26769336-26770111 REVERSE DnaJ DnaJ protein|heat shock protein DnaJ, putative, expressed
20.2.3	stress.abiotic.drought/salt	LOC_Os01g48190.2	drought induced 19 protein, putative, expressed	very weakly similar to (85.9) AT3G05700 | Symbols: | INVOLVED IN: response to water deprivation; CONTAINS InterPro DOMAIN/s: Drought induced 19 (InterPro:IPR008598); BEST Arabidopsis thaliana protein match is: drought-responsive family protein (TAIR:AT5G26990.1); Has 167 Blast hits to 167 proteins in 27 species: Archae - 0; Bacteria - 0; Metazoa - 38; Fungi - 0; Plants - 128; Viruses - 0; Other E…
20.2.3	stress.abiotic.drought/salt	LOC_Os03g12820.1	ATP8, putative, expressed	weakly similar to ( 144) AT1G23550 | Symbols: SRO2 | SRO2 (SIMILAR TO RCD ONE 2); NAD+ ADP-ribosyltransferase | chr1:8350912-8352232 FORWARD protein|ATP8, putative, expressed
22.1.2	polyamine metabolism.synthesis.SAM decarboxylase	LOC_Os04g42090.1	CPuORF7 - conserved peptide uORF-containing transcript, expressed	moderately similar to ( 370) AT3G25570 | Symbols: | adenosylmethionine decarboxylase family protein | chr3:9287413-9288462 REVERSEhighly similar to ( 819) DCAM_ORYSA S-adenosylmethionine decarboxylase proenzyme (EC 4.1.1.50) (AdoMetDC) (SamDC) [Contains: S-adenosylmethionine decarboxylase alpha chain; S-adenosylmethionine decarboxylase beta chain] - Oryza sativa (Rice) SAM_decarbox protein|CPuORF…
23.4.99	nucleotide metabolism.phosphotransfer and pyrophosphatases.misc	LOC_Os05g36260.1	soluble inorganic pyrophosphatase, putative, expressed	moderately similar to ( 369) AT2G46860 | Symbols: AtPPa3 | AtPPa3 (Arabidopsis thaliana pyrophosphorylase 3); inorganic diphosphatase/ pyrophosphatase | chr2:19253843-19255060 FORWARDmoderately similar to ( 376) IPYR_MAIZE Soluble inorganic pyrophosphatase (EC 3.6.1.1) (Pyrophosphate phospho-hydrolase) (PPase) - Zea mays (Maize) pyrophosphatase Ppa PRK02230 Pyrophosphatase PRK01250 PRK00642 prote…
24	Biodegradation of Xenobiotics	LOC_Os03g15270.1	gibberellin receptor GID1L2, putative, expressed	moderately similar to ( 281) AT5G16080 | Symbols: AtCXE17 | AtCXE17 (Arabidopsis thaliana carboxyesterase 17); hydrolase | chr5:5252533-5253567 REVERSEweakly similar to ( 139) GID1_ORYSA Gibberellin receptor GID1 (EC 3.-.-.-) (Gibberellin-insensitive dwarf protein 1) (Protein GIBBERELLIN INSENSITIVE DWARF1) - Oryza sativa (Rice) Abhydrolase_3 Aes protein|gibberellin receptor GID1L2, putative, exp…
24	Biodegradation of Xenobiotics	LOC_Os05g33730.1	gibberellin receptor GID1L2, putative, expressed	moderately similar to ( 463) AT5G27320 | Symbols: ATGID1C, GID1C | GID1C (GA INSENSITIVE DWARF1C); hydrolase | chr5:9629254-9630746 FORWARDhighly similar to ( 720) GID1_ORYSA Gibberellin receptor GID1 (EC 3.-.-.-) (Gibberellin-insensitive dwarf protein 1) (Protein GIBBERELLIN INSENSITIVE DWARF1) - Oryza sativa (Rice) Abhydrolase_3 Aes protein|gibberellin receptor GID1L2, putative, expressed
24	Biodegradation of Xenobiotics	LOC_Os03g57640.1	gibberellin receptor GID1L2, putative, expressed	moderately similar to ( 222) AT5G06570 | Symbols: | hydrolase | chr5:2008075-2011013 REVERSEweakly similar to ( 136) GID1_ORYSA Gibberellin receptor GID1 (EC 3.-.-.-) (Gibberellin-insensitive dwarf protein 1) (Protein GIBBERELLIN INSENSITIVE DWARF1) - Oryza sativa (Rice) Abhydrolase_3 Aes protein|gibberellin receptor GID1L2, putative, expressed
26.2	misc.UDP glucosyl and glucoronyl transferases	LOC_Os04g46980.1	cis-zeatin O-glucosyltransferase, putative, expressed	weakly similar to ( 170) AT2G31750 | Symbols: UGT74D1 | UGT74D1 (UDP-glucosyl transferase 74D1); UDP-glycosyltransferase/ abscisic acid glucosyltransferase/ transferase, transferring glycosyl groups / transferase, transferring hexosyl groups | chr2:13497312-13499870 FORWARDhighly similar to ( 628) CZOG1_MAIZE Cis-zeatin O-glucosyltransferase 1 (EC 2.4.1.215) (cisZOG1) - Zea mays (Maize) protein|c…
26.2	misc.UDP glucosyl and glucoronyl transferases	LOC_Os02g50600.1	glycosyl transferase 8 domain containing protein, putative, expressed	moderately similar to ( 429) AT1G70090 | Symbols: GATL9, LGT8 | LGT8 (GLUCOSYL TRANSFERASE FAMILY 8); polygalacturonate 4-alpha-galacturonosyltransferase/ transferase, transferring glycosyl groups / transferase, transferring hexosyl groups | chr1:26400927-26402099 FORWARDGlyco_transf_8 RfaJ protein|glycosyl transferase 8 domain containing protein, putative, expressed
26.2	misc.UDP glucosyl and glucoronyl transferases	LOC_Os04g46970.1	glucosyltransferase, putative, expressed	weakly similar to ( 125) AT2G15490 | Symbols: UGT73B4 | UGT73B4 (UDP-GLYCOSYLTRANSFERASE 73B4); UDP-glucosyltransferase/ UDP-glycosyltransferase/ quercetin 3-O-glucosyltransferase/ quercetin 7-O-glucosyltransferase/ transferase, transferring glycosyl groups | chr2:6761750-6763398 FORWARDmoderately similar to ( 364) CZOG_SORBI Putative cis-zeatin O-glucosyltransferase (EC 2.4.1.215) - Sorghum bico…
26.2	misc.UDP glucosyl and glucoronyl transferases	LOC_Os04g12960.1	UDP-glucoronosyl/UDP-glucosyl transferase, putative, expressed	moderately similar to ( 342) AT2G43820 | Symbols: GT, UGT74F2 | UGT74F2 (UDP-GLUCOSYLTRANSFERASE 74F2); UDP-glucose:4-aminobenzoate acylglucosyltransferase/ UDP-glucosyltransferase/ UDP-glycosyltransferase/ transferase, transferring glycosyl groups / transferase, transferring hexosyl groups | chr2:18152279-18153715 FORWARDmoderately similar to ( 294) IAAG_MAIZE Indole-3-acetate beta-glucosyltrans…
26.3	misc.gluco-, galacto- and mannosidases	LOC_Os02g38140.1	glycosyl transferase family 17 protein, putative, expressed	highly similar to ( 597) AT5G14480 | Symbols: | glycosyl transferase family 17 protein | chr5:4667984-4669693 FORWARDGlyco_transf_17 protein|glycosyl transferase family 17 protein, putative, expressed
26.4.1	misc.beta 1,3 glucan hydrolases.glucan endo-1,3-beta-glucosidase	LOC_Os04g33640.1	glycosyl hydrolases family 17, putative, expressed	moderately similar to ( 438) AT2G27500 | Symbols: | glycosyl hydrolase family 17 protein | chr2:11752364-11753514 REVERSEmoderately similar to ( 253) E13B_WHEAT Glucan endo-1,3-beta-glucosidase precursor (EC 3.2.1.39) ((1->3)-beta-glucan endohydrolase) ((1->3)-beta-glucanase) (Beta-1,3-endoglucanase) - Triticum aestivum (Wheat)Glyco_hydro_17 protein|glycosyl hydrolases family 17, putative, expres…
26.4.1	misc.beta 1,3 glucan hydrolases.glucan endo-1,3-beta-glucosidase	LOC_Os02g33000.1	glycosyl hydrolases family 17, putative, expressed	moderately similar to ( 423) AT2G27500 | Symbols: | glycosyl hydrolase family 17 protein | chr2:11752364-11753514 REVERSEmoderately similar to ( 235) E13B_WHEAT Glucan endo-1,3-beta-glucosidase precursor (EC 3.2.1.39) ((1->3)-beta-glucan endohydrolase) ((1->3)-beta-glucanase) (Beta-1,3-endoglucanase) - Triticum aestivum (Wheat)Glyco_hydro_17 protein|glycosyl hydrolases family 17, putative, expres…
26.4.1	misc.beta 1,3 glucan hydrolases.glucan endo-1,3-beta-glucosidase	LOC_Os06g34020.1	glycosyl hydrolases family 17, putative, expressed	moderately similar to ( 404) AT1G30080 | Symbols: | glycosyl hydrolase family 17 protein | chr1:10551231-10553167 REVERSEmoderately similar to ( 239) E13B_WHEAT Glucan endo-1,3-beta-glucosidase precursor (EC 3.2.1.39) ((1->3)-beta-glucan endohydrolase) ((1->3)-beta-glucanase) (Beta-1,3-endoglucanase) - Triticum aestivum (Wheat)Glyco_hydro_17 protein|glycosyl hydrolases family 17, putative, expres…
26.7	misc.oxidases - copper, flavone etc.	LOC_Os04g03980.1	flavin monooxygenase, putative, expressed	highly similar to ( 573) AT1G04610 | Symbols: | flavin-containing monooxygenase / FMO (YUCCA3) | chr1:1279524-1281331 FORWARD TrkA FMO-like protein|flavin monooxygenase, putative, expressed
26.7	misc.oxidases - copper, flavone etc.	LOC_Os04g41960.1	NADP-dependent oxidoreductase, putative, expressed	moderately similar to ( 474) AT5G16970 | Symbols: AT-AER | AT-AER (alkenal reductase); 2-alkenal reductase | chr5:5576291-5578001 REVERSE COG2130 Qor protein|NADP-dependent oxidoreductase, putative, expressed
26.7	misc.oxidases - copper, flavone etc.	LOC_Os04g30420.1	dehydrogenase, putative, expressed	moderately similar to ( 352) AT4G13010 | Symbols: | oxidoreductase, zinc-binding dehydrogenase family protein | chr4:7600682-7602567 FORWARDmoderately similar to ( 334) QORH_SPIOL Chloroplastic quinone-oxidoreductase homolog (EC 1.-.-.-) (ceQORH) - Spinacia oleracea (Spinach) Qor AdhP COG2130 protein|dehydrogenase, putative, expressed
26.7	misc.oxidases - copper, flavone etc.	LOC_Os04g57550.1	amine oxidase, flavin-containing, domain containing protein, expressed	highly similar to ( 600) AT2G43020 | Symbols: ATPAO2 | ATPAO2 (Polyamine oxidase 2); amine oxidase/ electron carrier/ oxidoreductase | chr2:17891945-17894440 FORWARDweakly similar to ( 141) PAO_MAIZE Polyamine oxidase precursor (EC 1.5.3.11) - Zea mays (Maize) Amino_oxidase COG1231 HemY PRK11883 COG1233 protein|amine oxidase, flavin-containing, domain containing protein, expressed
26.1	misc.cytochrome P450	LOC_Os07g44140.1	cytochrome P450 72A1, putative, expressed	highly similar to ( 516) AT2G46950 | Symbols: CYP709B2 | CYP709B2; electron carrier/ heme binding / iron ion binding / monooxygenase/ oxygen binding | chr2:19289466-19291541 REVERSEmoderately similar to ( 365) C72A1_CATRO Cytochrome P450 72A1 (EC 1.3.3.9) (CYPLXXII) (Secologanin synthase) (SLS) - Catharanthus roseus (Rosy periwinkle) (Madagascar periwinkle) p450 CypX protein|cytochrome P450 72A1,…
26.1	misc.cytochrome P450	LOC_Os11g05380.1	cytochrome P450, putative, expressed	moderately similar to ( 493) AT2G27690 | Symbols: CYP94C1 | CYP94C1; fatty acid (omega-1)-hydroxylase/ oxygen binding | chr2:11809373-11810860 FORWARD p450 CypX protein|cytochrome P450, putative, expressed
26.1	misc.cytochrome P450	LOC_Os05g33600.1	cytochrome P450 72A1, putative, expressed	moderately similar to ( 389) AT1G75130 | Symbols: CYP721A1 | CYP721A1; electron carrier/ heme binding / iron ion binding / monooxygenase/ oxygen binding | chr1:28200073-28201911 REVERSEmoderately similar to ( 353) C72A1_CATRO Cytochrome P450 72A1 (EC 1.3.3.9) (CYPLXXII) (Secologanin synthase) (SLS) - Catharanthus roseus (Rosy periwinkle) (Madagascar periwinkle) p450 CypX protein|cytochrome P450 7…
26.1	misc.cytochrome P450	LOC_Os03g40540.1	cytochrome P450, putative, expressed	highly similar to ( 589) AT3G30180 | Symbols: CYP85A2, BR6OX2 | BR6OX2 (BRASSINOSTEROID-6-OXIDASE 2); monooxygenase/ oxygen binding | chr3:11810867-11813509 FORWARDhighly similar to ( 914) C85A1_ORYSA Cytochrome P450 85A1 (EC 1.14.-.-) (C6-oxidase) (OsDWARF) (Dwarf protein) - Oryza sativa (Rice) p450 CypX protein|cytochrome P450, putative, expressed
26.1	misc.cytochrome P450	LOC_Os02g47470.1	cytochrome P450, putative, expressed	highly similar to ( 675) AT4G19230 | Symbols: CYP707A1 | CYP707A1; (+)-abscisic acid 8'-hydroxylase/ oxygen binding | chr4:10521524-10523566 FORWARDmoderately similar to ( 258) C85A_PHAVU Cytochrome P450 85A (EC 1.14.-.-) (C6-oxidase) - Phaseolus vulgaris (Kidney bean) (French bean) p450 CypX protein|cytochrome P450, putative, expressed
26.12	misc.peroxidases	LOC_Os04g59190.1	peroxidase precursor, putative, expressed	moderately similar to ( 207) AT1G71695 | Symbols: | peroxidase 12 (PER12) (P12) (PRXR6) | chr1:26964359-26966557 FORWARDweakly similar to ( 182) PER2_ORYSA Peroxidase 2 precursor (EC 1.11.1.7) - Oryza sativa (Rice)secretory_peroxidase plant_peroxidase peroxidase ascorbate_peroxidase protein|peroxidase precursor, putative, expressed
26.13	misc.acid and other phosphatases	LOC_Os01g52230.1	phosphoethanolamine/phosphocholine phosphatase, putative, expressed	moderately similar to ( 309) AT1G73010 | Symbols: | phosphatase | chr1:27464780-27466180 REVERSE Put_Phosphatase protein|phosphoethanolamine/phosphocholine phosphatase, putative, expressed
26.13	misc.acid and other phosphatases	LOC_Os01g47540.4	NLI interacting factor-like phosphatase, putative, expressed	weakly similar to ( 150) AT5G46410 | Symbols: | NLI interacting factor (NIF) family protein | chr5:18826007-18828156 FORWARD CPDc NIF FCP1 protein|NLI interacting factor-like phosphatase, putative, expressed
26.13	misc.acid and other phosphatases	LOC_Os01g49820.1	lipid phosphatase protein, putative, expressed	moderately similar to ( 332) AT1G15080 | Symbols: ATPAP2, ATLPP2, LPP2 | LPP2 (LIPID PHOSPHATE PHOSPHATASE 2); acid phosphatase/ phosphatidate phosphatase | chr1:5188080-5189476 FORWARD PAP2_containing_1_like PAP2_wunen PAP2 PAP2_like protein|lipid phosphatase protein, putative, expressed
26.18	misc.invertase/pectin methylesterase inhibitor family protein	LOC_Os12g18560.1	invertase/pectin methylesterase inhibitor family protein, putative, expressed	PMEI protein|invertase/pectin methylesterase inhibitor family protein, putative, expressed
26.18	misc.invertase/pectin methylesterase inhibitor family protein	LOC_Os08g01670.1	invertase/pectin methylesterase inhibitor family protein, putative, expressed	PMEI protein|invertase/pectin methylesterase inhibitor family protein, putative, expressed
26.19	misc.plastocyanin-like	LOC_Os08g37660.1	plastocyanin-like domain containing protein, putative, expressed	very weakly similar to (85.5) AT5G15350 | Symbols: | plastocyanin-like domain-containing protein | chr5:4985184-4986154 REVERSEvery weakly similar to (88.6) BCP_PEA Blue copper protein precursor - Pisum sativum (Garden pea)Cu_bind_like protein|plastocyanin-like domain containing protein, putative, expressed
26.19	misc.plastocyanin-like	LOC_Os04g57750.1	plastocyanin-like domain containing protein, putative, expressed	weakly similar to ( 144) AT3G18590 | Symbols: | plastocyanin-like domain-containing protein | chr3:6398670-6399337 FORWARDCu_bind_like protein|plastocyanin-like domain containing protein, putative, expressed
26.21	misc.protease inhibitor/seed storage/lipid transfer protein (LTP) family protein	LOC_Os03g09230.1	LTPL69 - Protease inhibitor/seed storage/LTP family protein precursor, expressed	very weakly similar to (87.0) AT2G13820 | Symbols: | protease inhibitor/seed storage/lipid transfer protein (LTP) family protein | chr2:5775805-5776279 REVERSE protein|LTPL69 - Protease inhibitor/seed storage/LTP family protein precursor, expressed
27.1	RNA.processing	LOC_Os02g37430.1	LSM domain containing protein, expressed	weakly similar to ( 155) AT4G02840 | Symbols: | small nuclear ribonucleoprotein D1, putative / snRNP core protein D1, putative / Sm protein D1, putative | chr4:1264726-1266253 FORWARD Sm_D1 protein|LSM domain containing protein, expressed
27.1.19	RNA.processing.ribonucleases	LOC_Os04g58810.1	CAF1 family ribonuclease containing protein, putative, expressed	moderately similar to ( 279) AT5G22250 | Symbols: | CCR4-NOT transcription complex protein, putative | chr5:7365605-7366441 REVERSE CAF1 POP2 protein|CAF1 family ribonuclease containing protein, putative, expressed
27.2	RNA.transcription	LOC_Os06g13110.1	retrotransposon protein, putative, unclassified, expressed	weakly similar to ( 127) ATMG00860 | Symbols: ORF158 | hypothetical protein | chrM:235916-236392 FORWARDweakly similar to ( 127) RRPO_OENBE RNA-directed DNA polymerase homolog (Reverse transcriptase homolog) - Oenothera bertiana (Bertero's evening primrose)RT_LTR RT_ZFREV_like RVT_1 rve RT_Rtv protein|retrotransposon protein, putative, unclassified, expressed
27.2	RNA.transcription	LOC_Os03g44484.1	DNA-directed RNA polymerase II subunit RPB2, putative, expressed	highly similar to ( 696) AT4G21710 | Symbols: NRPB2, EMB1989, RPB2 | NRPB2; DNA binding / DNA-directed RNA polymerase | chr4:11535684-11542200 REVERSEweakly similar to ( 161) RPOB_MESVI DNA-directed RNA polymerase beta chain (EC 2.7.7.6) (PEP) (Plastid-encoded RNA polymerase subunit beta) (RNA polymerase subunit beta) - Mesostigma viride RNA_pol_B_RPB2 PRK08565 PRK07225 RpoB RNA_pol_Rpb2_6 rpoB r…
27.2	RNA.transcription	LOC_Os02g32230.1	retrotransposon protein, putative, unclassified, expressed	weakly similar to ( 132) ATMG00860 | Symbols: ORF158 | hypothetical protein | chrM:235916-236392 FORWARDweakly similar to ( 130) RRPO_OENBE RNA-directed DNA polymerase homolog (Reverse transcriptase homolog) - Oenothera bertiana (Bertero's evening primrose)RT_LTR RVT_1 RT_ZFREV_like RT_Rtv protein|retrotransposon protein, putative, unclassified, expressed
27.3.3	RNA.regulation of transcription.AP2/EREBP, APETALA2/Ethylene-responsive element binding protein family	LOC_Os03g15660.1	AP2 domain containing protein, expressed	very weakly similar to (91.7) AT1G21910 | Symbols: | AP2 domain-containing transcription factor family protein | chr1:7696655-7697347 FORWARDAP2 AP2 protein|AP2 domain containing protein, expressed
27.3.3	RNA.regulation of transcription.AP2/EREBP, APETALA2/Ethylene-responsive element binding protein family	LOC_Os07g22730.1	AP2 domain containing protein, expressed	protein|AP2 domain containing protein, expressed
27.3.3	RNA.regulation of transcription.AP2/EREBP, APETALA2/Ethylene-responsive element binding protein family	LOC_Os09g35010.1	dehydration-responsive element-binding protein, putative, expressed	protein|dehydration-responsive element-binding protein, putative, expressed
27.3.3	RNA.regulation of transcription.AP2/EREBP, APETALA2/Ethylene-responsive element binding protein family	LOC_Os07g47790.1	AP2 domain containing protein, expressed	very weakly similar to (97.8) AT2G47520 | Symbols: | AP2 domain-containing transcription factor, putative | chr2:19502891-19503490 REVERSEAP2 AP2 protein|AP2 domain containing protein, expressed
27.3.3	RNA.regulation of transcription.AP2/EREBP, APETALA2/Ethylene-responsive element binding protein family	LOC_Os02g45420.1	AP2 domain containing protein, expressed	very weakly similar to (98.6) AT5G52020 | Symbols: | AP2 domain-containing protein | chr5:21124192-21124890 REVERSEAP2 AP2 protein|AP2 domain containing protein, expressed
27.3.3	RNA.regulation of transcription.AP2/EREBP, APETALA2/Ethylene-responsive element binding protein family	LOC_Os03g09170.1	ethylene-responsive transcription factor, putative, expressed	weakly similar to ( 136) AT1G78080 | Symbols: RAP2.4 | RAP2.4 (related to AP2 4); DNA binding / transcription factor | chr1:29364790-29365794 FORWARDAP2 AP2 protein|ethylene-responsive transcription factor, putative, expressed
27.3.3	RNA.regulation of transcription.AP2/EREBP, APETALA2/Ethylene-responsive element binding protein family	LOC_Os09g35030.1	dehydration-responsive element-binding protein, putative, expressed	weakly similar to ( 119) AT4G25480 | Symbols: DREB1A, CBF3, ATCBF3 | DREB1A (DEHYDRATION RESPONSE ELEMENT B1A); DNA binding / transcription activator/ transcription factor | chr4:13018353-13019003 REVERSE protein|dehydration-responsive element-binding protein, putative, expressed
27.3.3	RNA.regulation of transcription.AP2/EREBP, APETALA2/Ethylene-responsive element binding protein family	LOC_Os06g03670.1	dehydration-responsive element-binding protein, putative, expressed	weakly similar to ( 107) AT4G25480 | Symbols: DREB1A, CBF3, ATCBF3 | DREB1A (DEHYDRATION RESPONSE ELEMENT B1A); DNA binding / transcription activator/ transcription factor | chr4:13018353-13019003 REVERSEAP2 AP2 protein|dehydration-responsive element-binding protein, putative, expressed
27.3.3	RNA.regulation of transcription.AP2/EREBP, APETALA2/Ethylene-responsive element binding protein family	LOC_Os02g45450.1	dehydration-responsive element-binding protein, putative, expressed	weakly similar to ( 119) AT4G25470 | Symbols: CBF2, DREB1C, FTQ4, ATCBF2 | CBF2 (C-REPEAT/DRE BINDING FACTOR 2); DNA binding / transcription activator/ transcription factor | chr4:13015436-13016086 REVERSEAP2 AP2 protein|dehydration-responsive element-binding protein, putative, expressed
27.3.3	RNA.regulation of transcription.AP2/EREBP, APETALA2/Ethylene-responsive element binding protein family	LOC_Os01g21120.1	AP2 domain containing protein, expressed	very weakly similar to (97.4) AT2G47520 | Symbols: | AP2 domain-containing transcription factor, putative | chr2:19502891-19503490 REVERSEAP2 AP2 protein|AP2 domain containing protein, expressed
27.3.6	RNA.regulation of transcription.bHLH,Basic Helix-Loop-Helix family	LOC_Os03g53020.1	helix-loop-helix DNA-binding domain containing protein, expressed	very weakly similar to (82.0) AT5G43650 | Symbols: | basic helix-loop-helix (bHLH) family protein | chr5:17533310-17534758 REVERSE protein|helix-loop-helix DNA-binding domain containing protein, expressed
27.3.6	RNA.regulation of transcription.bHLH,Basic Helix-Loop-Helix family	LOC_Os06g06900.1	helix-loop-helix DNA-binding domain containing protein, expressed	weakly similar to ( 116) AT4G36930 | Symbols: SPT | SPT (SPATULA); DNA binding / transcription factor | chr4:17414167-17415945 FORWARD protein|helix-loop-helix DNA-binding domain containing protein, expressed
27.3.6	RNA.regulation of transcription.bHLH,Basic Helix-Loop-Helix family	LOC_Os09g28210.1	bHelix-loop-helix transcription factor, putative, expressed	weakly similar to ( 120) AT5G67060 | Symbols: HEC1 | HEC1 (HECATE 1); transcription factor | chr5:26766276-26767001 FORWARD protein|bHelix-loop-helix transcription factor, putative, expressed
27.3.6	RNA.regulation of transcription.bHLH,Basic Helix-Loop-Helix family	LOC_Os01g50940.1	helix-loop-helix DNA-binding domain containing protein, expressed	moderately similar to ( 264) AT2G46510 | Symbols: ATAIB | ATAIB (ABA-INDUCIBLE BHLH-TYPE TRANSCRIPTION FACTOR); DNA binding / transcription factor | chr2:19091187-19092887 REVERSE protein|helix-loop-helix DNA-binding domain containing protein, expressed
27.3.6	RNA.regulation of transcription.bHLH,Basic Helix-Loop-Helix family	LOC_Os04g23550.1	basic helix-loop-helix family protein, putative, expressed	weakly similar to ( 131) AT5G57150 | Symbols: | basic helix-loop-helix (bHLH) family protein | chr5:23152361-23153293 FORWARD protein|basic helix-loop-helix family protein, putative, expressed
27.3.7	RNA.regulation of transcription.C2C2(Zn) CO-like, Constans-like zinc finger family	LOC_Os02g43170.1	B-box zinc finger family protein, putative, expressed	weakly similar to ( 131) AT1G75540 | Symbols: STH2 | STH2 (SALT TOLERANCE HOMOLOG2); transcription factor/ zinc ion binding | chr1:28366059-28367398 FORWARD protein|B-box zinc finger family protein, putative, expressed
27.3.7	RNA.regulation of transcription.C2C2(Zn) CO-like, Constans-like zinc finger family	LOC_Os03g08320.1	ZIM domain containing protein, putative, expressed	protein|ZIM domain containing protein, putative, expressed
27.3.7	RNA.regulation of transcription.C2C2(Zn) CO-like, Constans-like zinc finger family	LOC_Os03g08330.1	ZIM domain containing protein, putative, expressed	protein|ZIM domain containing protein, putative, expressed
27.3.7	RNA.regulation of transcription.C2C2(Zn) CO-like, Constans-like zinc finger family	LOC_Os10g25230.1	ZIM domain containing protein, putative, expressed	protein|ZIM domain containing protein, putative, expressed
27.3.7	RNA.regulation of transcription.C2C2(Zn) CO-like, Constans-like zinc finger family	LOC_Os10g25290.1	ZIM domain containing protein, putative, expressed	protein|ZIM domain containing protein, putative, expressed
27.3.8	RNA.regulation of transcription.C2C2(Zn) DOF zinc finger family	LOC_Os01g15900.1	expressed protein	moderately similar to ( 203) AT5G39660 | Symbols: CDF2 | CDF2 (CYCLING DOF FACTOR 2); DNA binding / protein binding / transcription factor | chr5:15878920-15880712 FORWARDvery weakly similar to (99.8) MNB1A_MAIZE Dof zinc finger protein MNB1A - Zea mays (Maize)zf-Dof protein|expressed protein
27.3.9	RNA.regulation of transcription.C2C2(Zn) GATA transcription factor family	LOC_Os02g56250.1	GATA zinc finger domain containing protein, expressed	weakly similar to ( 131) AT3G54810 | Symbols: BME3-ZF, BME3 | zinc finger (GATA type) family protein | chr3:20296957-20298236 FORWARD protein|GATA zinc finger domain containing protein, expressed
27.3.11	RNA.regulation of transcription.C2H2 zinc finger family	LOC_Os05g37190.1	ZOS5-08 - C2H2 zinc finger protein, expressed	moderately similar to ( 293) AT3G20880 | Symbols: | zinc finger (C2H2 type) protein (WIP4) | chr3:7313759-7315792 REVERSE protein|ZOS5-08 - C2H2 zinc finger protein, expressed
27.3.11	RNA.regulation of transcription.C2H2 zinc finger family	LOC_Os01g62190.1	ZOS1-15 - C2H2 zinc finger protein, expressed	very weakly similar to (89.0) AT5G59820 | Symbols: RHL41, ZAT12 | RHL41 (RESPONSIVE TO HIGH LIGHT 41); nucleic acid binding / transcription factor/ zinc ion binding | chr5:24103073-24103561 FORWARD protein|ZOS1-15 - C2H2 zinc finger protein, expressed
27.3.11	RNA.regulation of transcription.C2H2 zinc finger family	LOC_Os09g21710.1	AN1-like zinc finger domain containing protein, expressed	weakly similar to ( 113) AT3G28210 | Symbols: PMZ | PMZ; zinc ion binding | chr3:10520585-10521223 FORWARD protein|AN1-like zinc finger domain containing protein, expressed
27.3.11	RNA.regulation of transcription.C2H2 zinc finger family	LOC_Os01g63980.1	ZOS1-17 - C2H2 zinc finger protein, expressed	moderately similar to ( 286) AT3G20880 | Symbols: | zinc finger (C2H2 type) protein (WIP4) | chr3:7313759-7315792 REVERSE protein|ZOS1-17 - C2H2 zinc finger protein, expressed
27.3.11	RNA.regulation of transcription.C2H2 zinc finger family	LOC_Os03g41390.1	ZOS3-15 - C2H2 zinc finger protein, expressed	weakly similar to ( 101) AT3G49930 | Symbols: | zinc finger (C2H2 type) family protein | chr3:18510246-18510893 FORWARDweakly similar to ( 102) ZFP1_WHEAT Zinc-finger protein 1 (WZF1) - Triticum aestivum (Wheat) protein|ZOS3-15 - C2H2 zinc finger protein, expressed
27.3.11	RNA.regulation of transcription.C2H2 zinc finger family	LOC_Os03g32230.1	ZOS3-12 - C2H2 zinc finger protein, expressed	very weakly similar to ( 100) AT1G27730 | Symbols: STZ, ZAT10 | STZ (salt tolerance zinc finger); nucleic acid binding / transcription factor/ transcription repressor/ zinc ion binding | chr1:9648302-9648985 REVERSEweakly similar to ( 102) ZFP1_WHEAT Zinc-finger protein 1 (WZF1) - Triticum aestivum (Wheat) protein|ZOS3-12 - C2H2 zinc finger protein, expressed
27.3.17	RNA.regulation of transcription.CPP(Zn),CPP1-related transcription factor family	LOC_Os07g07974.1	tesmin/TSO1-like CXC domain containing protein, expressed	moderately similar to ( 261) AT4G14770 | Symbols: TCX2, ATTCX2 | TCX2 (TESMIN/TSO1-LIKE CXC 2); transcription factor | chr4:8481522-8484825 REVERSE protein|tesmin/TSO1-like CXC domain containing protein, expressed
27.3.20	RNA.regulation of transcription.G2-like transcription factor family, GARP	LOC_Os02g22020.1	MYB family transcription factor, putative, expressed	weakly similar to ( 167) AT1G25550 | Symbols: | myb family transcription factor | chr1:8976644-8977942 FORWARD protein|MYB family transcription factor, putative, expressed
27.3.23	RNA.regulation of transcription.HSF,Heat-shock transcription factor family	LOC_Os02g32590.1	HSF-type DNA-binding domain containing protein, expressed	moderately similar to ( 213) AT5G03720 | Symbols: AT-HSFA3, HSFA3 | AT-HSFA3; DNA binding / transcription factor | chr5:971913-973683 REVERSE HSF_DNA-bind HSF HSF1 protein|HSF-type DNA-binding domain containing protein, expressed
27.3.23	RNA.regulation of transcription.HSF,Heat-shock transcription factor family	LOC_Os01g53220.1	HSF-type DNA-binding domain containing protein, expressed	weakly similar to ( 179) AT3G24520 | Symbols: AT-HSFC1, HSFC1 | AT-HSFC1; DNA binding / transcription factor | chr3:8941455-8942531 FORWARD HSF_DNA-bind HSF HSF1 protein|HSF-type DNA-binding domain containing protein, expressed
27.3.23	RNA.regulation of transcription.HSF,Heat-shock transcription factor family	LOC_Os03g12370.1	HSF-type DNA-binding domain containing protein, expressed	moderately similar to ( 210) AT5G16820 | Symbols: HSF3, HSFA1B, ATHSFA1B | HSF3 (HEAT SHOCK FACTOR 3); DNA binding / transcription factor | chr5:5530446-5532497 FORWARD HSF_DNA-bind HSF HSF1 protein|HSF-type DNA-binding domain containing protein, expressed
27.3.25	RNA.regulation of transcription.MYB domain transcription factor family	LOC_Os04g43680.1	MYB family transcription factor, putative, expressed	moderately similar to ( 228) AT3G23250 | Symbols: MYB15, ATY19, ATMYB15 | MYB15 (MYB DOMAIN PROTEIN 15); DNA binding / transcription factor | chr3:8309742-8310624 FORWARDmoderately similar to ( 390) MYB4_ORYSA Myb-related protein Myb4 (OsMyb4) (Transcription factor RLTR1) - Oryza sativa (Rice) protein|MYB family transcription factor, putative, expressed
27.3.25	RNA.regulation of transcription.MYB domain transcription factor family	LOC_Os01g19330.1	MYB family transcription factor, putative, expressed	moderately similar to ( 231) AT1G48000 | Symbols: MYB112, AtMYB112 | MYB112 (myb domain protein 112); DNA binding / transcription factor | chr1:17704269-17706377 REVERSEweakly similar to ( 147) MYBA2_ORYSA Myb-related protein MYBAS2 - Oryza sativa (Rice) protein|MYB family transcription factor, putative, expressed
27.3.25	RNA.regulation of transcription.MYB domain transcription factor family	LOC_Os10g33810.1	myb-related protein Myb4, putative, expressed	moderately similar to ( 217) AT3G23250 | Symbols: MYB15, ATY19, ATMYB15 | MYB15 (MYB DOMAIN PROTEIN 15); DNA binding / transcription factor | chr3:8309742-8310624 FORWARDmoderately similar to ( 213) MYB4_ORYSA Myb-related protein Myb4 (OsMyb4) (Transcription factor RLTR1) - Oryza sativa (Rice) protein|myb-related protein Myb4, putative, expressed
27.3.25	RNA.regulation of transcription.MYB domain transcription factor family	LOC_Os02g40530.1	MYB family transcription factor, putative, expressed	moderately similar to ( 209) AT4G13480 | Symbols: AtMYB79 | AtMYB79 (myb domain protein 79); DNA binding / transcription factor | chr4:7836675-7837653 FORWARDweakly similar to ( 160) MYBA2_ORYSA Myb-related protein MYBAS2 - Oryza sativa (Rice) protein|MYB family transcription factor, putative, expressed
27.3.25	RNA.regulation of transcription.MYB domain transcription factor family	LOC_Os05g35500.1	MYB family transcription factor, putative, expressed	moderately similar to ( 258) AT4G09460 | Symbols: ATMYB6 | ATMYB6; DNA binding / transcription factor | chr4:5993019-5994038 FORWARDmoderately similar to ( 251) MYB38_MAIZE Myb-related protein Zm38 - Zea mays (Maize) REB1 protein|MYB family transcription factor, putative, expressed
27.3.25	RNA.regulation of transcription.MYB domain transcription factor family	LOC_Os01g65370.1	MYB family transcription factor, putative, expressed	moderately similar to ( 260) AT4G38620 | Symbols: ATMYB4, MYB4 | MYB4; DNA binding / transcription factor | chr4:18053866-18054876 FORWARDmoderately similar to ( 248) MYB38_MAIZE Myb-related protein Zm38 - Zea mays (Maize) REB1 protein|MYB family transcription factor, putative, expressed
27.3.25	RNA.regulation of transcription.MYB domain transcription factor family	LOC_Os02g41510.1	MYB family transcription factor, putative, expressed	moderately similar to ( 226) AT3G23250 | Symbols: MYB15, ATY19, ATMYB15 | MYB15 (MYB DOMAIN PROTEIN 15); DNA binding / transcription factor | chr3:8309742-8310624 FORWARDmoderately similar to ( 259) MYB4_ORYSA Myb-related protein Myb4 (OsMyb4) (Transcription factor RLTR1) - Oryza sativa (Rice) protein|MYB family transcription factor, putative, expressed
27.3.25	RNA.regulation of transcription.MYB domain transcription factor family	LOC_Os02g09480.1	myb-like DNA-binding domain containing protein, putative, expressed	moderately similar to ( 202) AT5G67300 | Symbols: ATMYBR1, ATMYB44, MYBR1 | MYBR1 (MYB DOMAIN PROTEIN R1); DNA binding / transcription factor | chr5:26854109-26855026 FORWARDweakly similar to ( 117) MYB4_ORYSA Myb-related protein Myb4 (OsMyb4) (Transcription factor RLTR1) - Oryza sativa (Rice) REB1 protein|myb-like DNA-binding domain containing protein, putative, expressed
27.3.25	RNA.regulation of transcription.MYB domain transcription factor family	LOC_Os06g43090.1	MYB transcription factor TaMYB1, putative, expressed	weakly similar to ( 184) AT5G67300 | Symbols: ATMYBR1, ATMYB44, MYBR1 | MYBR1 (MYB DOMAIN PROTEIN R1); DNA binding / transcription factor | chr5:26854109-26855026 FORWARDweakly similar to ( 110) MYB4_ORYSA Myb-related protein Myb4 (OsMyb4) (Transcription factor RLTR1) - Oryza sativa (Rice) REB1 protein|MYB transcription factor TaMYB1, putative, expressed
27.3.25	RNA.regulation of transcription.MYB domain transcription factor family	LOC_Os03g20090.1	MYB family transcription factor, putative, expressed	moderately similar to ( 249) AT1G48000 | Symbols: MYB112, AtMYB112 | MYB112 (myb domain protein 112); DNA binding / transcription factor | chr1:17704269-17706377 REVERSEweakly similar to ( 152) MYBA2_ORYSA Myb-related protein MYBAS2 - Oryza sativa (Rice) protein|MYB family transcription factor, putative, expressed
27.3.26	RNA.regulation of transcription.MYB-related transcription factor family	LOC_Os01g64360.1	MYB family transcription factor, putative, expressed	weakly similar to ( 140) AT5G58900 | Symbols: | myb family transcription factor | chr5:23783275-23784667 REVERSE protein|MYB family transcription factor, putative, expressed
27.3.26	RNA.regulation of transcription.MYB-related transcription factor family	LOC_Os05g07010.1	myb-like DNA-binding domain containing protein, expressed	very weakly similar to (82.8) AT3G09600 | Symbols: | myb family transcription factor | chr3:2946459-2948200 FORWARD protein|myb-like DNA-binding domain containing protein, expressed
27.3.26	RNA.regulation of transcription.MYB-related transcription factor family	LOC_Os04g49450.1	MYB family transcription factor, putative, expressed	weakly similar to ( 117) AT5G37260 | Symbols: RVE2, CIR1 | RVE2 (REVEILLE 2); DNA binding / transcription factor | chr5:14751344-14752972 REVERSE protein|MYB family transcription factor, putative, expressed
27.3.26	RNA.regulation of transcription.MYB-related transcription factor family	LOC_Os02g46030.1	MYB family transcription factor, putative, expressed	weakly similar to ( 117) AT5G17300 | Symbols: | myb family transcription factor | chr5:5690435-5692435 REVERSE protein|MYB family transcription factor, putative, expressed
27.3.32	RNA.regulation of transcription.WRKY domain transcription factor family	LOC_Os05g46020.1	WRKY7, expressed	weakly similar to ( 121) AT5G64810 | Symbols: WRKY51, ATWRKY51 | WRKY51; transcription factor | chr5:25908415-25909687 FORWARDWRKY protein|WRKY7, expressed
27.3.32	RNA.regulation of transcription.WRKY domain transcription factor family	LOC_Os01g51690.1	WRKY26, expressed	weakly similar to ( 116) AT5G64810 | Symbols: WRKY51, ATWRKY51 | WRKY51; transcription factor | chr5:25908415-25909687 FORWARDWRKY protein|WRKY26, expressed
27.3.32	RNA.regulation of transcription.WRKY domain transcription factor family	LOC_Os01g14440.1	WRKY1, expressed	moderately similar to ( 280) AT1G62300 | Symbols: WRKY6, ATWRKY6 | WRKY6; transcription factor | chr1:23016887-23019155 REVERSEWRKY protein|WRKY1, expressed
27.3.32	RNA.regulation of transcription.WRKY domain transcription factor family	LOC_Os02g26430.1	WRKY42, expressed	weakly similar to ( 122) AT4G31550 | Symbols: WRKY11, ATWRKY11 | WRKY11; calmodulin binding / transcription factor | chr4:15290065-15291458 REVERSEWRKY protein|WRKY42, expressed
27.3.32	RNA.regulation of transcription.WRKY domain transcription factor family	LOC_Os09g25060.1	WRKY76, expressed	weakly similar to ( 164) AT1G80840 | Symbols: WRKY40, ATWRKY40 | WRKY40; transcription factor | chr1:30383834-30385356 FORWARDWRKY protein|WRKY76, expressed
27.3.32	RNA.regulation of transcription.WRKY domain transcription factor family	LOC_Os05g39720.1	WRKY70, expressed	moderately similar to ( 241) AT2G38470 | Symbols: WRKY33, ATWRKY33 | WRKY33; transcription factor | chr2:16108476-16110539 FORWARDWRKY protein|WRKY70, expressed
27.3.32	RNA.regulation of transcription.WRKY domain transcription factor family	LOC_Os02g08440.1	WRKY71, expressed	weakly similar to ( 161) AT1G80840 | Symbols: WRKY40, ATWRKY40 | WRKY40; transcription factor | chr1:30383834-30385356 FORWARDWRKY protein|WRKY71, expressed
27.3.32	RNA.regulation of transcription.WRKY domain transcription factor family	LOC_Os01g60600.1	WRKY108, expressed	very weakly similar to (80.1) AT4G11070 | Symbols: WRKY41, AtWRKY41 | WRKY41; transcription factor | chr4:6759303-6760763 FORWARDWRKY protein|WRKY108, expressed
27.3.32	RNA.regulation of transcription.WRKY domain transcription factor family	LOC_Os01g60640.1	WRKY21, expressed	protein|WRKY21, expressed
27.3.32	RNA.regulation of transcription.WRKY domain transcription factor family	LOC_Os01g61080.1	WRKY24, expressed	moderately similar to ( 258) AT2G38470 | Symbols: WRKY33, ATWRKY33 | WRKY33; transcription factor | chr2:16108476-16110539 FORWARDWRKY protein|WRKY24, expressed
27.3.32	RNA.regulation of transcription.WRKY domain transcription factor family	LOC_Os05g25770.1	WRKY45, expressed	very weakly similar to (97.4) AT3G56400 | Symbols: WRKY70, ATWRKY70 | WRKY70; transcription factor/ transcription repressor | chr3:20909082-20910409 REVERSEWRKY protein|WRKY45, expressed
27.3.32	RNA.regulation of transcription.WRKY domain transcription factor family	LOC_Os05g50610.2	WRKY8, expressed	weakly similar to ( 140) AT4G18170 | Symbols: WRKY28, ATWRKY28 | WRKY28; transcription factor | chr4:10061508-10062691 FORWARDWRKY protein|WRKY8, expressed
27.3.32	RNA.regulation of transcription.WRKY domain transcription factor family	LOC_Os05g50700.1	WRKY111, expressed	weakly similar to ( 126) AT5G52830 | Symbols: WRKY27, ATWRKY27 | WRKY27; transcription factor | chr5:21410996-21412218 FORWARDWRKY protein|WRKY111, expressed
27.3.35	RNA.regulation of transcription.bZIP transcription factor family	LOC_Os06g45140.1	bZIP transcription factor domain containing protein, expressed	very weakly similar to (99.0) AT5G24800 | Symbols: ATBZIP9, BZO2H2, BZIP9 | BZIP9 (BASIC LEUCINE ZIPPER 9); DNA binding / protein heterodimerization/ transcription factor | chr5:8515259-8516541 FORWARDvery weakly similar to (82.8) CPRF2_PETCR Light-inducible protein CPRF-2 - Petroselinum crispum (Parsley) (Petroselinum hortense) protein|bZIP transcription factor domain containing protein, express…
27.3.35	RNA.regulation of transcription.bZIP transcription factor family	LOC_Os02g43770.1	DUF630/DUF632 domains containing protein, putative, expressed	moderately similar to ( 254) AT3G60320 | Symbols: | DNA binding | chr3:22292073-22295228 REVERSEDUF632 protein|DUF630/DUF632 domains containing protein, putative, expressed
27.3.40	RNA.regulation of transcription.Aux/IAA family	LOC_Os06g39590.2	OsIAA23 - Auxin-responsive Aux/IAA gene family member, expressed	weakly similar to ( 112) AT1G04240 | Symbols: SHY2, IAA3 | SHY2 (SHORT HYPOCOTYL 2); transcription factor | chr1:1128564-1129319 REVERSEmoderately similar to ( 210) IAA23_ORYSA Auxin-responsive protein IAA23 (Indoleacetic acid-induced protein 23) - Oryza sativa (Rice)AUX_IAA protein|OsIAA23 - Auxin-responsive Aux/IAA gene family member, expressed
27.3.52	RNA.regulation of transcription.Global transcription factor group	LOC_Os02g38980.5	bromodomain domain containing protein, expressed	moderately similar to ( 223) AT3G27260 | Symbols: GTE8 | GTE8; DNA binding | chr3:10068411-10072403 FORWARD BROMO Bromodomain protein|bromodomain domain containing protein, expressed
27.3.52	RNA.regulation of transcription.Global transcription factor group	LOC_Os02g38980.1	bromodomain domain containing protein, expressed	moderately similar to ( 219) AT5G63320 | Symbols: | FUNCTIONS IN: molecular_function unknown; INVOLVED IN: biological_process unknown; LOCATED IN: cellular_component unknown; EXPRESSED IN: 24 plant structures; EXPRESSED DURING: 14 growth stages; CONTAINS InterPro DOMAIN/s: Bromodomain (InterPro:IPR001487); BEST Arabidopsis thaliana protein match is: ATBET9 (Arabidopsis thaliana Bromodomain and Ex…
27.3.64	RNA.regulation of transcription.PHOR1	LOC_Os06g13870.1	U-box protein CMPG1, putative, expressed	weakly similar to ( 200) AT5G37490 | Symbols: | U-box domain-containing protein | chr5:14887744-14889051 FORWARDvery weakly similar to (87.0) SPL11_ORYSA Spotted leaf protein 11 (Spotted leaf11) (Cell death-related protein SPL11) - Oryza sativa (Rice)Ubox U-box protein|U-box protein CMPG1, putative, expressed
27.3.64	RNA.regulation of transcription.PHOR1	LOC_Os02g33590.1	U-box domain-containing protein, putative, expressed	moderately similar to ( 241) AT3G52450 | Symbols: PUB22 | PUB22 (PLANT U-BOX 22); ubiquitin-protein ligase | chr3:19440943-19442250 REVERSEvery weakly similar to (81.3) SPL11_ORYSA Spotted leaf protein 11 (Spotted leaf11) (Cell death-related protein SPL11) - Oryza sativa (Rice)Ubox U-box protein|U-box domain-containing protein, putative, expressed
27.3.64	RNA.regulation of transcription.PHOR1	LOC_Os02g34410.1	U-box domain-containing protein, putative, expressed	weakly similar to ( 177) AT3G19380 | Symbols: PUB25 | PUB25 (PLANT U-BOX 25); binding / ubiquitin-protein ligase | chr3:6714602-6715867 REVERSEvery weakly similar to (94.7) SPL11_ORYSA Spotted leaf protein 11 (Spotted leaf11) (Cell death-related protein SPL11) - Oryza sativa (Rice)Ubox U-box protein|U-box domain-containing protein, putative, expressed
27.3.67	RNA.regulation of transcription.putative transcription regulator	LOC_Os03g45730.1	DNA-binding protein-like, putative, expressed	weakly similar to ( 140) AT5G47430 | Symbols: | zinc ion binding | chr5:19235819-19240147 REVERSE COG5222 DWNN protein|DNA-binding protein-like, putative, expressed
27.3.67	RNA.regulation of transcription.putative transcription regulator	LOC_Os02g48320.1	DNA binding protein, putative, expressed	weakly similar to ( 107) AT4G35390 | Symbols: AGF1 | AGF1 (AT-hook protein of GA feedback 1); transcription factor | chr4:16829603-16830502 FORWARDDUF296 protein|DNA binding protein, putative, expressed
27.3.99	RNA.regulation of transcription.unclassified	LOC_Os08g39450.1	AN1-like zinc finger domain containing protein, expressed	weakly similar to ( 108) AT3G12630 | Symbols: | zinc finger (AN1-like) family protein | chr3:4012707-4013189 FORWARDweakly similar to ( 156) ISAP1_ORYSA Multiple stress-responsive zinc-finger protein ISAP1 (Stress-associated protein 1) (OsISAP1) - Oryza sativa (Rice) protein|AN1-like zinc finger domain containing protein, expressed
27.3.99	RNA.regulation of transcription.unclassified	LOC_Os04g31610.1	OsFBO3 - F-box and other domain containing protein, expressed	moderately similar to ( 283) AT1G67340 | Symbols: | zinc finger (MYND type) family protein / F-box family protein | chr1:25230323-25231622 FORWARD protein|OsFBO3 - F-box and other domain containing protein, expressed
27.3.99	RNA.regulation of transcription.unclassified	LOC_Os09g31200.1	AN1-like zinc finger domain containing protein, expressed	weakly similar to ( 109) AT3G12630 | Symbols: | zinc finger (AN1-like) family protein | chr3:4012707-4013189 FORWARDmoderately similar to ( 207) ISAP1_ORYSA Multiple stress-responsive zinc-finger protein ISAP1 (Stress-associated protein 1) (OsISAP1) - Oryza sativa (Rice) protein|AN1-like zinc finger domain containing protein, expressed
27.4	RNA.RNA binding	LOC_Os03g17010.1	RNA recognition motif containing protein, putative, expressed	weakly similar to ( 163) AT5G02530 | Symbols: | RNA and export factor-binding protein, putative | chr5:564332-565776 REVERSE protein|RNA recognition motif containing protein, putative, expressed
27.4	RNA.RNA binding	LOC_Os02g51890.1	RNA recognition motif containing protein, putative, expressed	weakly similar to ( 117) AT1G20880 | Symbols: | RNA recognition motif (RRM)-containing protein | chr1:7262879-7264834 REVERSE RRM protein|RNA recognition motif containing protein, putative, expressed
28.1	DNA.synthesis/chromatin structure	LOC_Os02g50560.1	DSHCT domain containing protein, expressed	nearly identical (1346) AT1G70070 | Symbols: EMB25, PDE317, ISE2 | EMB25 (EMBRYO DEFECTIVE 25); ATP-dependent helicase/ RNA helicase | chr1:26390016-26394148 REVERSE COG4581 COG1204 PRK02362 PRK00254 DEAD COG1202 DSHCT PRK01172 DEXDc Lhr protein|DSHCT domain containing protein, expressed
28.1	DNA.synthesis/chromatin structure	LOC_Os01g56940.1	flap endonuclease, putative, expressed	highly similar to ( 561) AT1G29630 | Symbols: | DNA binding / catalytic/ nuclease | chr1:10350636-10353538 FORWARDweakly similar to ( 101) FEN1B_ORYSA Flap endonuclease 1b (EC 3.1.-.-) (OsFEN-1b) - Oryza sativa (Rice) XPG PRK03980 XPGN Exo XPG_I XPG_N XPGI protein|flap endonuclease, putative, expressed
28.1	DNA.synthesis/chromatin structure	LOC_Os01g03730.1	nuclease PA3, putative, expressed	moderately similar to ( 343) AT4G21585 | Symbols: ENDO4 | ENDO4 (endonuclease 4); T/G mismatch-specific endonuclease/ endonuclease/ nucleic acid binding / single-stranded DNA specific endodeoxyribonuclease | chr4:11477988-11479953 FORWARDS1-P1_nuclease protein|nuclease PA3, putative, expressed
28.2	DNA.repair	LOC_Os01g58550.1	methyladenine glycosylase, putative, expressed	moderately similar to ( 298) AT5G44680 | Symbols: | methyladenine glycosylase family protein | chr5:18024461-18025893 REVERSEAdenine_glyco Tag PRK10353 protein|methyladenine glycosylase, putative, expressed
28.99	DNA.unspecified	LOC_Os08g02690.1	MA3 domain containing protein, expressed	highly similar to ( 883) AT5G63190 | Symbols: | MA3 domain-containing protein | chr5:25346145-25348563 FORWARD MA3 MA3 protein|MA3 domain containing protein, expressed
29.2.1.99.99	protein.synthesis.ribosomal protein.unknown.unknown	LOC_Os01g08500.1	transposon protein, putative, Pong sub-class, expressed	weakly similar to ( 159) AT2G13770 | Symbols: | unknown protein | chr2:5736603-5737847 FORWARD Plant_tran protein|transposon protein, putative, Pong sub-class, expressed
29.2.1.99.99	protein.synthesis.ribosomal protein.unknown.unknown	LOC_Os06g49640.2	uncharacterized UPF0114 domain containing protein, expressed	weakly similar to ( 193) AT4G19390 | Symbols: | FUNCTIONS IN: molecular_function unknown; INVOLVED IN: biological_process unknown; LOCATED IN: chloroplast; EXPRESSED IN: 23 plant structures; EXPRESSED DURING: 13 growth stages; CONTAINS InterPro DOMAIN/s: Uncharacterised conserved protein UCP022348 (InterPro:IPR016804), Uncharacterised protein family UPF0114 (InterPro:IPR005134); BEST Arabidopsis …
29.2.1.99.99	protein.synthesis.ribosomal protein.unknown.unknown	LOC_Os03g52910.1	uncharacterized UPF0114 domain containing protein, expressed	weakly similar to ( 121) AT4G19390 | Symbols: | FUNCTIONS IN: molecular_function unknown; INVOLVED IN: biological_process unknown; LOCATED IN: chloroplast; EXPRESSED IN: 23 plant structures; EXPRESSED DURING: 13 growth stages; CONTAINS InterPro DOMAIN/s: Uncharacterised conserved protein UCP022348 (InterPro:IPR016804), Uncharacterised protein family UPF0114 (InterPro:IPR005134); BEST Arabidopsis …
29.3.1	protein.targeting.nucleus	LOC_Os03g55660.1	nucleoporin, putative, expressed	weakly similar to ( 187) AT4G37130 | Symbols: | hydroxyproline-rich glycoprotein family protein | chr4:17489567-17491773 FORWARD protein|nucleoporin, putative, expressed
29.4	protein.postranslational modification	LOC_Os03g17700.1	CGMC_MAPKCGMC_2_ERK.2 - CGMC includes CDA, MAPK, GSK3, and CLKC kinases, expressed	highly similar to ( 576) AT3G45640 | Symbols: ATMPK3, MPK3 | ATMPK3 (ARABIDOPSIS THALIANA MITOGEN-ACTIVATED PROTEIN KINASE 3); MAP kinase/ kinase/ protein binding / protein kinase | chr3:16756918-16758476 FORWARDhighly similar to ( 755) MPK5_ORYSA Mitogen-activated protein kinase 5 (EC 2.7.11.24) (MAP kinase 5) (OsMAPK5) (OsMAP1) (Benzothiadiazole-induced MAP kinase 1) (OsBIMK1) (MAP kinase 2) (O…
29.4	protein.postranslational modification	LOC_Os03g10950.1	protein phosphatase 2C, putative, expressed	moderately similar to ( 407) AT4G33920 | Symbols: | protein phosphatase 2C family protein / PP2C family protein | chr4:16260876-16262703 FORWARD PP2Cc PP2Cc PP2C PTC1 protein|protein phosphatase 2C, putative, expressed
29.4	protein.postranslational modification	LOC_Os03g61690.2	protein phosphatase 2C, putative, expressed	moderately similar to ( 352) AT3G17090 | Symbols: | protein phosphatase 2C family protein / PP2C family protein | chr3:5826984-5829124 FORWARD PP2Cc PP2Cc PP2C PTC1 protein|protein phosphatase 2C, putative, expressed
29.4	protein.postranslational modification	LOC_Os01g50370.1	STE_MEKK_ste11_MAP3K.4 - STE kinases include homologs to sterile 7, sterile 11 and sterile 20 from yeast, expressed	moderately similar to ( 247) AT5G55090 | Symbols: MAPKKK15 | MAPKKK15; ATP binding / kinase/ protein kinase/ protein serine/threonine kinase | chr5:22356852-22358198 REVERSEvery weakly similar to ( 100) SAPK4_ORYSA Serine/threonine-protein kinase SAPK4 (EC 2.7.11.1) (Osmotic stress/abscisic acid-activated protein kinase 4) - Oryza sativa (Rice) S_TKc S_TKc Pkinase SPS1 Pkinase_Tyr TyrKc PTKc PTKc…
29.4	protein.postranslational modification	LOC_Os12g23700.1	cyclin-dependent kinase G-2, putative, expressed	moderately similar to ( 244) AT5G63370 | Symbols: | protein kinase family protein | chr5:25384954-25386390 REVERSEweakly similar to ( 197) CDC2A_ANTMA Cell division control protein 2 homolog A (EC 2.7.11.22) (EC 2.7.11.23) - Antirrhinum majus (Garden snapdragon) S_TKc S_TKc Pkinase SPS1 Pkinase_Tyr TyrKc PTKc PTKc_Jak_rpt2 protein|cyclin-dependent kinase G-2, putative, expressed
29.4	protein.postranslational modification	LOC_Os01g56580.1	CK1_CaseinKinase_1a.3 - CK1 includes the casein kinase 1 kinases, expressed	nearly identical (1082) AT3G03940 | Symbols: | protein kinase family protein | chr3:1014412-1018244 REVERSE Pkinase S_TKc SPS1 S_TKc protein|CK1_CaseinKinase_1a.3 - CK1 includes the casein kinase 1 kinases, expressed
29.4	protein.postranslational modification	LOC_Os02g55560.1	protein phosphatase 2C, putative, expressed	moderately similar to ( 359) AT2G25620 | Symbols: | protein phosphatase 2C, putative / PP2C, putative | chr2:10903154-10904978 REVERSE PP2Cc PP2Cc PP2C PTC1 protein|protein phosphatase 2C, putative, expressed
29.4	protein.postranslational modification	LOC_Os07g39520.1	STE_PAK_Ste20_Slob_Wnk.5 - STE kinases include homologs to sterile 7, sterile 11 and sterile 20 from yeast, expressed	moderately similar to ( 434) AT5G55560 | Symbols: | protein kinase family protein | chr5:22506477-22507757 REVERSEweakly similar to ( 102) M2K1_ORYSA Mitogen-activated protein kinase kinase 1 (EC 2.7.12.2) (MAP kinase kinase 1) (MAPKK1) (OsMEK1) - Oryza sativa (Rice) S_TKc S_TKc Pkinase Pkinase_Tyr TyrKc PTKc SPS1 PTKc_Jak_rpt2 PTKc_Jak1_rpt2 PTKc_Ack_like PTKc_Tyk2_rpt2 PTKc_Jak2_Jak3_rpt2 prote…
29.4	protein.postranslational modification	LOC_Os12g01770.1	protein phosphatase 2c, putative, expressed	moderately similar to ( 342) AT5G36250 | Symbols: | protein phosphatase 2C, putative / PP2C, putative | chr5:14282590-14284376 FORWARD PP2Cc PP2Cc PP2C PTC1 protein|protein phosphatase 2c, putative, expressed
29.4	protein.postranslational modification	LOC_Os01g50420.1	STE_MEKK_ste11_MAP3K.7 - STE kinases include homologs to sterile 7, sterile 11 and sterile 20 from yeast, expressed	moderately similar to ( 220) AT5G55090 | Symbols: MAPKKK15 | MAPKKK15; ATP binding / kinase/ protein kinase/ protein serine/threonine kinase | chr5:22356852-22358198 REVERSEweakly similar to ( 102) CIPK1_ORYSA CIPK-like protein 1 (EC 2.7.11.1) (OsCK1) - Oryza sativa (Rice) S_TKc S_TKc Pkinase Pkinase_Tyr PTKc TyrKc SPS1 PTKc_Csk_like PTKc_Csk PTKc_Jak_rpt2 PTKc_Ack_like PTKc_EGFR_like PTKc_Jak1_r…
29.4	protein.postranslational modification	LOC_Os05g46760.1	STE_MEKK_ste11_MAP3K.19 - STE kinases include homologs to sterile 7, sterile 11 and sterile 20 from yeast, expressed	moderately similar to ( 254) AT5G55090 | Symbols: MAPKKK15 | MAPKKK15; ATP binding / kinase/ protein kinase/ protein serine/threonine kinase | chr5:22356852-22358198 REVERSEweakly similar to ( 104) CIPK1_ORYSA CIPK-like protein 1 (EC 2.7.11.1) (OsCK1) - Oryza sativa (Rice) S_TKc S_TKc Pkinase Pkinase_Tyr SPS1 PTKc TyrKc PTKc_Jak_rpt2 PTKc_Csk_like PTKc_Ack_like PTKc_InsR_like PTKc_Csk PTKc_Src_li…
29.4	protein.postranslational modification	LOC_Os02g48210.1	lectin-like protein kinase, putative, expressed	moderately similar to ( 355) AT5G06740 | Symbols: | lectin protein kinase family protein | chr5:2084094-2086052 FORWARDweakly similar to ( 170) KPRO_MAIZE Putative receptor protein kinase ZmPK1 precursor (EC 2.7.11.1) - Zea mays (Maize) Lectin_legB S_TKc Pkinase PTKc TyrKc S_TKc Pkinase_Tyr PTKc_Jak_rpt2 SPS1 PTKc_Src_like PTKc_Frk_like PTKc_EphR PTKc_Ack_like PTKc_Syk_like PTKc_Srm_Brk PTKc_Trk …
29.4	protein.postranslational modification	LOC_Os03g55320.1	protein phosphatase 2C, putative, expressed	moderately similar to ( 439) AT4G33920 | Symbols: | protein phosphatase 2C family protein / PP2C family protein | chr4:16260876-16262703 FORWARD PP2Cc PP2Cc PP2C PTC1 protein|protein phosphatase 2C, putative, expressed
29.4	protein.postranslational modification	LOC_Os03g15570.1	STE_MEKK_ste11_MAP3K.12 - STE kinases include homologs to sterile 7, sterile 11 and sterile 20 from yeast, expressed	moderately similar to ( 360) AT4G08500 | Symbols: MEKK1, ATMEKK1, MAPKKK8, ARAKIN | MEKK1 (MAP KINASE KINASE KINASE 1); DNA binding / MAP kinase kinase kinase/ kinase/ kinase binding / protein binding | chr4:5404272-5407062 REVERSEweakly similar to ( 123) CIPK1_ORYSA CIPK-like protein 1 (EC 2.7.11.1) (OsCK1) - Oryza sativa (Rice) S_TKc S_TKc Pkinase Pkinase_Tyr TyrKc PTKc SPS1 PTKc_FAK PTKc_Ack_l…
29.4	protein.postranslational modification	LOC_Os01g66860.2	serine/threonine protein kinase, putative, expressed	highly similar to ( 604) AT2G31800 | Symbols: | ankyrin protein kinase, putative | chr2:13520605-13523646 REVERSEvery weakly similar to (91.7) KPRO_MAIZE Putative receptor protein kinase ZmPK1 precursor (EC 2.7.11.1) - Zea mays (Maize) S_TKc TyrKc S_TKc Pkinase_Tyr PTKc Pkinase PTKc_Csk_like PTKc_Jak_rpt2 PTKc_Src_like PTKc_EphR PTKc_Ack_like PTKc_InsR_like PTKc_Fes_like PTKc_Ror PTKc_Srm_Brk PTK…
29.4	protein.postranslational modification	LOC_Os03g18150.1	protein phosphatase 2C, putative, expressed	moderately similar to ( 318) AT1G07160 | Symbols: | protein phosphatase 2C, putative / PP2C, putative | chr1:2198155-2199678 REVERSE PP2Cc PP2Cc PP2C PTC1 protein|protein phosphatase 2C, putative, expressed
29.4	protein.postranslational modification	LOC_Os05g46750.1	STE_MEKK_ste11_MAP3K.18 - STE kinases include homologs to sterile 7, sterile 11 and sterile 20 from yeast, expressed	moderately similar to ( 236) AT2G32510 | Symbols: MAPKKK17 | MAPKKK17; ATP binding / kinase/ protein kinase/ protein serine/threonine kinase | chr2:13798821-13799939 REVERSEvery weakly similar to (97.1) CIPK1_ORYSA CIPK-like protein 1 (EC 2.7.11.1) (OsCK1) - Oryza sativa (Rice) S_TKc S_TKc Pkinase Pkinase_Tyr SPS1 TyrKc PTKc PTKc_EGFR_like PTKc_Jak_rpt2 PTKc_Csk_like PTKc_Trk PTKc_Frk_like PTKc_S…
29.4	protein.postranslational modification	LOC_Os01g50400.1	STE_MEKK_ste11_MAP3K.5 - STE kinases include homologs to sterile 7, sterile 11 and sterile 20 from yeast, expressed	moderately similar to ( 255) AT5G55090 | Symbols: MAPKKK15 | MAPKKK15; ATP binding / kinase/ protein kinase/ protein serine/threonine kinase | chr5:22356852-22358198 REVERSEweakly similar to ( 111) M2K1_ORYSA Mitogen-activated protein kinase kinase 1 (EC 2.7.12.2) (MAP kinase kinase 1) (MAPKK1) (OsMEK1) - Oryza sativa (Rice) S_TKc S_TKc Pkinase Pkinase_Tyr SPS1 TyrKc PTKc PTKc_Jak_rpt2 PTKc_Csk P…
29.4	protein.postranslational modification	LOC_Os02g03410.1	CAMK_CAMK_like.12 - CAMK includes calcium/calmodulin depedent protein kinases, expressed	highly similar to ( 783) AT2G17890 | Symbols: CPK16 | CPK16; ATP binding / calcium ion binding / calmodulin-dependent protein kinase/ protein kinase/ protein serine/threonine kinase | chr2:7769885-7772627 REVERSEmoderately similar to ( 436) CRK_DAUCA CDPK-related protein kinase (EC 2.7.11.1) (PK421) - Daucus carota (Carrot) S_TKc S_TKc Pkinase SPS1 Pkinase_Tyr TyrKc PTKc PTKc_Tec_like protein|CAM…
29.4	protein.postranslational modification	LOC_Os09g29170.1	CAMK_CAMK_like.38 - CAMK includes calcium/calmodulin depedent protein kinases, expressed	moderately similar to ( 444) AT1G12680 | Symbols: PEPKR2 | PEPKR2 (Phosphoenolpyruvate carboxylase-related kinase 2); ATP binding / kinase/ protein kinase/ protein serine/threonine kinase | chr1:4320123-4322269 REVERSEmoderately similar to ( 233) CDPK_SOYBN Calcium-dependent protein kinase SK5 (EC 2.7.11.1) (CDPK) - Glycine max (Soybean) S_TKc S_TKc Pkinase SPS1 Pkinase_Tyr PTKc TyrKc PTKc_Tec_li…
29.4	protein.postranslational modification	LOC_Os03g16170.1	protein phosphatase 2C, putative, expressed	moderately similar to ( 283) AT1G07430 | Symbols: | protein phosphatase 2C, putative / PP2C, putative | chr1:2281151-2282656 REVERSE PP2Cc PP2Cc PP2C PTC1 protein|protein phosphatase 2C, putative, expressed
29.4	protein.postranslational modification	LOC_Os01g46720.1	expressed protein	highly similar to ( 693) AT5G53450 | Symbols: ORG1 | ORG1 (OBP3-responsive gene 1); ATP binding / kinase/ protein kinase | chr5:21689444-21692242 FORWARD protein|expressed protein
29.4	protein.postranslational modification	LOC_Os03g55560.1	STE_MEKK_ste11_MAP3K.15 - STE kinases include homologs to sterile 7, sterile 11 and sterile 20 from yeast, expressed	moderately similar to ( 419) AT5G66850 | Symbols: MAPKKK5 | MAPKKK5; ATP binding / kinase/ protein kinase/ protein serine/threonine kinase | chr5:26695965-26699159 REVERSEweakly similar to ( 133) M2K1_ORYSA Mitogen-activated protein kinase kinase 1 (EC 2.7.12.2) (MAP kinase kinase 1) (MAPKK1) (OsMEK1) - Oryza sativa (Rice) S_TKc S_TKc Pkinase Pkinase_Tyr TyrKc PTKc SPS1 PTKc_Tyk2_rpt2 PTKc_Trk PT…
29.4	protein.postranslational modification	LOC_Os01g19130.1	protein phosphatase 2C, putative, expressed	moderately similar to ( 385) AT3G62260 | Symbols: | protein phosphatase 2C, putative / PP2C, putative | chr3:23038516-23040391 REVERSE PP2Cc PP2Cc PP2C PTC1 protein|protein phosphatase 2C, putative, expressed
29.4.1.57	protein.postranslational modification.kinase.receptor like cytoplasmatic kinase VII	LOC_Os06g10160.1	tyrosine protein kinase domain containing protein, putative, expressed	moderately similar to ( 434) AT2G05940 | Symbols: | protein kinase, putative | chr2:2287514-2289270 REVERSEmoderately similar to ( 228) NORK_MEDTR Nodulation receptor kinase precursor (EC 2.7.11.1) (Does not make infections protein 2) (Symbiosis receptor-like kinase) (MtSYMRK) - Medicago truncatula (Barrel medic) TyrKc PTKc Pkinase_Tyr S_TKc Pkinase S_TKc PTKc_Jak_rpt2 PTKc_Csk_like PTKc_Srm_Brk …
29.4.1.57	protein.postranslational modification.kinase.receptor like cytoplasmatic kinase VII	LOC_Os09g27010.1	tyrosine protein kinase domain containing protein, putative, expressed	moderately similar to ( 449) AT2G05940 | Symbols: | protein kinase, putative | chr2:2287514-2289270 REVERSEmoderately similar to ( 222) NORK_MEDTR Nodulation receptor kinase precursor (EC 2.7.11.1) (Does not make infections protein 2) (Symbiosis receptor-like kinase) (MtSYMRK) - Medicago truncatula (Barrel medic) PTKc Pkinase_Tyr TyrKc S_TKc Pkinase S_TKc PTKc_EphR PTKc_Jak_rpt2 PTKc_Csk_like PTK…
29.4.1.57	protein.postranslational modification.kinase.receptor like cytoplasmatic kinase VII	LOC_Os03g50810.1	receptor protein kinase TMK1 precursor, putative, expressed	nearly identical (1045) AT1G66150 | Symbols: TMK1 | TMK1 (TRANSMEMBRANE KINASE 1); transmembrane receptor protein serine/threonine kinase | chr1:24631503-24634415 FORWARDmoderately similar to ( 206) PSKR_DAUCA Phytosulfokine receptor precursor (EC 2.7.11.1) (Phytosulfokine LRR receptor kinase) - Daucus carota (Carrot) Pkinase_Tyr S_TKc S_TKc Pkinase TyrKc PTKc PTKc_Src_like PTKc_Jak_rpt2 PTKc_Trk…
29.4.1.57	protein.postranslational modification.kinase.receptor like cytoplasmatic kinase VII	LOC_Os01g54700.1	retrotransposon protein, putative, unclassified, expressed	moderately similar to ( 444) AT3G24550 | Symbols: ATPERK1 | ATPERK1 (PROLINE EXTENSIN-LIKE RECEPTOR KINASE 1); ATP binding / protein kinase | chr3:8960411-8963303 FORWARDmoderately similar to ( 241) PSKR_DAUCA Phytosulfokine receptor precursor (EC 2.7.11.1) (Phytosulfokine LRR receptor kinase) - Daucus carota (Carrot) S_TKc S_TKc Pkinase_Tyr TyrKc Pkinase PTKc PTKc_Csk_like PTKc_Jak_rpt2 PTKc_Src…
29.4.1.57	protein.postranslational modification.kinase.receptor like cytoplasmatic kinase VII	LOC_Os03g56250.1	LRR receptor-like protein kinase, putative, expressed	moderately similar to ( 380) AT4G39270 | Symbols: | leucine-rich repeat transmembrane protein kinase, putative | chr4:18276874-18279710 FORWARDweakly similar to ( 129) PSKR_DAUCA Phytosulfokine receptor precursor (EC 2.7.11.1) (Phytosulfokine LRR receptor kinase) - Daucus carota (Carrot) Pkinase PTKc S_TKc protein|LRR receptor-like protein kinase, putative, expressed
29.4.1.57	protein.postranslational modification.kinase.receptor like cytoplasmatic kinase VII	LOC_Os01g14926.1	protein kinase domain containing protein, expressed	moderately similar to ( 459) AT3G04690 | Symbols: | protein kinase family protein | chr3:1273386-1275938 REVERSEmoderately similar to ( 224) NORK_MEDTR Nodulation receptor kinase precursor (EC 2.7.11.1) (Does not make infections protein 2) (Symbiosis receptor-like kinase) (MtSYMRK) - Medicago truncatula (Barrel medic) TyrKc Pkinase_Tyr PTKc S_TKc Pkinase S_TKc PTKc_Jak_rpt2 PTKc_Frk_like PTKc_Csk…
29.4.1.57	protein.postranslational modification.kinase.receptor like cytoplasmatic kinase VII	LOC_Os03g03410.1	serine/threonine-protein kinase, putative, expressed	highly similar to ( 533) AT1G01540 | Symbols: | protein kinase family protein | chr1:195980-198383 FORWARDmoderately similar to ( 249) PSKR_DAUCA Phytosulfokine receptor precursor (EC 2.7.11.1) (Phytosulfokine LRR receptor kinase) - Daucus carota (Carrot) TyrKc Pkinase_Tyr PTKc S_TKc Pkinase S_TKc PTKc_Csk_like SPS1 PTKc_Src_like PTKc_Srm_Brk PTKc_Jak_rpt2 PTKc_Itk PTKc_EphR PTKc_EGFR_like PTKc_E…
29.5.3	protein.degradation.cysteine protease	LOC_Os02g57410.1	OTU-like cysteine protease family protein, putative, expressed	moderately similar to ( 253) AT5G04250 | Symbols: | OTU-like cysteine protease family protein | chr5:1176397-1178492 FORWARD OTU protein|OTU-like cysteine protease family protein, putative, expressed
29.5.3	protein.degradation.cysteine protease	LOC_Os05g24550.2	Papain family cysteine protease domain containing protein, expressed	moderately similar to ( 451) AT1G02305 | Symbols: | cathepsin B-like cysteine protease, putative | chr1:455816-457974 FORWARDvery weakly similar to (96.3) CYSP2_MAIZE Cysteine proteinase 2 precursor (EC 3.4.22.-) - Zea mays (Maize) Peptidase_C1A_CathepsinB Peptidase_C1 Pept_C1 Peptidase_C1A Peptidase_C1A_CathepsinC Peptidase_C1A_CathepsinX Peptidase_C1 protein|Papain family cysteine protease doma…
29.5.4	protein.degradation.aspartate protease	LOC_Os05g33400.1	basic 7S globulin precursor, putative, expressed	moderately similar to ( 360) AT1G03220 | Symbols: | extracellular dermal glycoprotein, putative / EDGP, putative | chr1:787143-788444 FORWARDmoderately similar to ( 205) 7SB1_SOYBN Basic 7S globulin precursor (Bg) (SBg7S) [Contains: Basic 7S globulin high kDa subunit; Basic 7S globulin low kDa subunit] - Glycine max (Soybean) protein|basic 7S globulin precursor, putative, expressed
29.5.5	protein.degradation.serine protease	LOC_Os01g61690.1	OsSCP5 - Putative Serine Carboxypeptidase homologue, expressed	highly similar to ( 674) AT3G07990 | Symbols: SCPL27 | SCPL27 (serine carboxypeptidase-like 27); serine-type carboxypeptidase | chr3:2552544-2554644 FORWARDhighly similar to ( 578) CBP2_WHEAT Serine carboxypeptidase 2 (EC 3.4.16.6) (Serine carboxypeptidase II) (Carboxypeptidase D) (CPDW-II) (CP-WII) [Contains: Serine carboxypeptidase 2 chain A (Serine carboxypeptidase II chain A); Serine carboxyp…
29.5.5	protein.degradation.serine protease	LOC_Os02g32520.1	ERD1 protein, chloroplast precursor, putative, expressed	nearly identical (1004) AT5G51070 | Symbols: ERD1, CLPD | ERD1 (EARLY RESPONSIVE TO DEHYDRATION 1); ATP binding / ATPase/ nucleoside-triphosphatase/ nucleotide binding / protein binding | chr5:20764479-20768481 FORWARDhighly similar to ( 709) CLPC_PEA ATP-dependent Clp protease ATP-binding subunit clpC homolog, chloroplast precursor - Pisum sativum (Garden pea) clpA clpC PRK10865 clpA AAA_2 prote…
29.5.5	protein.degradation.serine protease	LOC_Os10g37760.1	OsRhmbd17 - Putative Rhomboid homologue, expressed	weakly similar to ( 126) AT5G07250 | Symbols: ATRBL3 | ATRBL3 (ARABIDOPSIS RHOMBOID-LIKE PROTEIN 3) | chr5:2274437-2275935 REVERSE Rhomboid protein|OsRhmbd17 - Putative Rhomboid homologue, expressed
29.5.7	protein.degradation.metalloprotease	LOC_Os01g53720.1	expressed protein	highly similar to ( 543) AT2G25870 | Symbols: | haloacid dehalogenase-like hydrolase family protein | chr2:11031159-11034302 FORWARDHydrolase_3 PRK00016 Cof COG0319 UPF0054 protein|expressed protein
29.5.9	protein.degradation.AAA type	LOC_Os07g47530.1	AAA-type ATPase family protein, putative, expressed	highly similar to ( 780) AT4G02480 | Symbols: | AAA-type ATPase family protein | chr4:1082082-1088680 REVERSEweakly similar to ( 152) CDC48_CAPAN Cell division cycle protein 48 homolog - Capsicum annuum (Bell pepper) SpoVK PRK03992 RPT1 AAA HflB hflB COG1223 protein|AAA-type ATPase family protein, putative, expressed
29.5.9	protein.degradation.AAA type	LOC_Os12g28590.1	ATPase 2, putative, expressed	moderately similar to ( 370) AT3G28580 | Symbols: | AAA-type ATPase family protein | chr3:10715736-10717238 FORWARD AAA protein|ATPase 2, putative, expressed
29.5.9	protein.degradation.AAA type	LOC_Os03g58790.1	ATPase, putative, expressed	moderately similar to ( 409) AT3G28580 | Symbols: | AAA-type ATPase family protein | chr3:10715736-10717238 FORWARD protein|ATPase, putative, expressed
29.5.11.4.2	protein.degradation.ubiquitin.E3.RING	LOC_Os02g52210.2	zinc finger, C3HC4 type domain containing protein, expressed	weakly similar to ( 134) AT2G35000 | Symbols: | zinc finger (C3HC4-type RING finger) family protein | chr2:14751809-14752945 REVERSE protein|zinc finger, C3HC4 type domain containing protein, expressed
29.5.11.4.2	protein.degradation.ubiquitin.E3.RING	LOC_Os03g16824.1	spotted leaf 11, putative, expressed	highly similar to ( 637) AT3G46510 | Symbols: PUB13, ATPUB13 | PUB13 (PLANT U-BOX 13); ubiquitin-protein ligase | chr3:17124106-17126539 REVERSEhighly similar to ( 673) SPL11_ORYSA Spotted leaf protein 11 (Spotted leaf11) (Cell death-related protein SPL11) - Oryza sativa (Rice) Ubox U-box protein|spotted leaf 11, putative, expressed
29.5.11.4.2	protein.degradation.ubiquitin.E3.RING	LOC_Os05g01940.1	zinc finger, RING-type, putative, expressed	moderately similar to ( 241) AT5G59550 | Symbols: | zinc finger (C3HC4-type RING finger) family protein | chr5:23998422-23999645 REVERSEDUF1117 protein|zinc finger, RING-type, putative, expressed
29.5.11.4.2	protein.degradation.ubiquitin.E3.RING	LOC_Os12g24490.1	zinc finger, C3HC4 type domain containing protein, expressed	very weakly similar to (86.7) AT2G35000 | Symbols: | zinc finger (C3HC4-type RING finger) family protein | chr2:14751809-14752945 REVERSE protein|zinc finger, C3HC4 type domain containing protein, expressed
29.5.11.4.2	protein.degradation.ubiquitin.E3.RING	LOC_Os01g74040.1	zinc finger, RING-type, putative, expressed	weakly similar to ( 132) AT2G39720 | Symbols: RHC2A | RHC2A; protein binding / zinc ion binding | chr2:16567506-16568711 REVERSEDUF1117 protein|zinc finger, RING-type, putative, expressed
29.5.11.4.2	protein.degradation.ubiquitin.E3.RING	LOC_Os02g35329.1	RING-H2 finger protein ATL3F, putative, expressed	very weakly similar to (88.6) AT1G53820 | Symbols: | zinc finger (C3HC4-type RING finger) family protein | chr1:20091491-20092423 FORWARDmoderately similar to ( 271) EL5_ORYSA E3 ubiquitin-protein ligase EL5 (EC 6.3.2.-) - Oryza sativa (Rice) protein|RING-H2 finger protein ATL3F, putative, expressed
29.5.11.4.2	protein.degradation.ubiquitin.E3.RING	LOC_Os01g11460.1	zinc finger, C3HC4 type domain containing protein, expressed	very weakly similar to (83.6) AT5G05810 | Symbols: ATL43 | ATL43; protein binding / zinc ion binding | chr5:1746938-1747999 FORWARD protein|zinc finger, C3HC4 type domain containing protein, expressed
29.5.11.4.2	protein.degradation.ubiquitin.E3.RING	LOC_Os02g45390.1	RING-H2 finger protein, putative, expressed	very weakly similar to (84.0) AT4G33565 | Symbols: | protein binding / zinc ion binding | chr4:16136821-16137924 FORWARD protein|RING-H2 finger protein, putative, expressed
29.5.11.4.2	protein.degradation.ubiquitin.E3.RING	LOC_Os05g39930.1	spotted leaf 11, putative, expressed	moderately similar to ( 378) AT5G01830 | Symbols: | armadillo/beta-catenin repeat family protein / U-box domain-containing protein | chr5:320983-323007 FORWARDweakly similar to ( 161) SPL11_ORYSA Spotted leaf protein 11 (Spotted leaf11) (Cell death-related protein SPL11) - Oryza sativa (Rice)Ubox U-box protein|spotted leaf 11, putative, expressed
29.5.11.4.3.2	protein.degradation.ubiquitin.E3.SCF.FBOX	LOC_Os02g51350.1	OsFBK10 - F-box domain and kelch repeat containing protein, expressed	moderately similar to ( 467) AT1G74510 | Symbols: | kelch repeat-containing F-box family protein | chr1:28006065-28007420 FORWARD protein|OsFBK10 - F-box domain and kelch repeat containing protein, expressed
29.5.11.4.3.2	protein.degradation.ubiquitin.E3.SCF.FBOX	LOC_Os01g59690.1	OsFBX28 - F-box domain containing protein, expressed	moderately similar to ( 326) AT5G46170 | Symbols: | F-box family protein | chr5:18715638-18716825 REVERSE protein|OsFBX28 - F-box domain containing protein, expressed
29.5.11.4.3.2	protein.degradation.ubiquitin.E3.SCF.FBOX	LOC_Os04g33820.1	OsFBX132 - F-box domain containing protein, expressed	weakly similar to ( 136) AT2G36090 | Symbols: | F-box family protein | chr2:15158631-15159584 FORWARD protein|OsFBX132 - F-box domain containing protein, expressed
29.6	protein.folding	LOC_Os04g47970.2	ORM1, putative, expressed	weakly similar to ( 159) AT1G01230 | Symbols: | ORMDL family protein | chr1:97620-99046 FORWARD ORMDL COG5081 protein|ORM1, putative, expressed
29.7	protein.glycosylation	LOC_Os01g48440.2	glycosyltransferase family 43 protein, putative, expressed	moderately similar to ( 230) AT1G27600 | Symbols: | glycosyl transferase family 43 protein | chr1:9604083-9605881 REVERSE GlcAT-I Glyco_transf_43 protein|glycosyltransferase family 43 protein, putative, expressed
29.8	protein.assembly and cofactor ligation	LOC_Os06g46434.1	cytochrome c biogenesis protein ccsA, putative, expressed	moderately similar to ( 308) ATCG01040 | Symbols: YCF5 | hypothetical protein | chrC:114461-115447 FORWARDhighly similar to ( 501) CCSA_ORYNI Cytochrome c biogenesis protein ccsA - Oryza nivara (Indian wild rice)ccsA Cytochrom_C_asm CcmC protein|cytochrome c biogenesis protein ccsA, putative, expressed
30.1.1	signalling.in sugar and nutrient physiology	LOC_Os02g51970.1	phosphate-induced protein 1 conserved region domain containing protein, expressed	moderately similar to ( 317) AT4G08950 | Symbols: EXO | EXO (EXORDIUM) | chr4:5740378-5741322 FORWARDPhi_1 protein|phosphate-induced protein 1 conserved region domain containing protein, expressed
30.1.1	signalling.in sugar and nutrient physiology	LOC_Os02g52040.1	phosphate-induced protein 1 conserved region domain containing protein, expressed	moderately similar to ( 325) AT4G08950 | Symbols: EXO | EXO (EXORDIUM) | chr4:5740378-5741322 FORWARDPhi_1 protein|phosphate-induced protein 1 conserved region domain containing protein, expressed
30.1.1	signalling.in sugar and nutrient physiology	LOC_Os02g52010.1	phosphate-induced protein 1 conserved region domain containing protein, expressed	moderately similar to ( 300) AT4G08950 | Symbols: EXO | EXO (EXORDIUM) | chr4:5740378-5741322 FORWARDPhi_1 protein|phosphate-induced protein 1 conserved region domain containing protein, expressed
30.1.1	signalling.in sugar and nutrient physiology	LOC_Os06g11650.1	phosphate-induced protein 1 conserved region domain containing protein, expressed	moderately similar to ( 262) AT5G64260 | Symbols: EXL2 | EXL2 (EXORDIUM LIKE 2) | chr5:25703980-25704897 FORWARDPhi_1 protein|phosphate-induced protein 1 conserved region domain containing protein, expressed
30.1.1	signalling.in sugar and nutrient physiology	LOC_Os02g52000.1	phosphate-induced protein 1 conserved region domain containing protein, expressed	moderately similar to ( 289) AT4G08950 | Symbols: EXO | EXO (EXORDIUM) | chr4:5740378-5741322 FORWARDPhi_1 protein|phosphate-induced protein 1 conserved region domain containing protein, expressed
30.2.11	signalling.receptor kinases.leucine rich repeat XI	LOC_Os01g53920.1	receptor-like protein kinase 5 precursor, putative, expressed	moderately similar to ( 489) AT5G65700 | Symbols: BAM1 | BAM1 (BARELY ANY MERISTEM 1); ATP binding / kinase/ protein serine/threonine kinase | chr5:26281826-26284945 FORWARDmoderately similar to ( 250) RPK1_IPONI Receptor-like protein kinase precursor (EC 2.7.11.1) - Ipomoea nil (Japanese morning glory) (Pharbitis nil) PTKc TyrKc Pkinase_Tyr S_TKc Pkinase S_TKc PTKc_Jak_rpt2 PTKc_EphR SPS1 PTKc_E…
30.2.24	signalling.receptor kinases.S-locus glycoprotein like	LOC_Os03g12150.1	serine/threonine-protein kinase receptor precursor, putative, expressed	highly similar to ( 657) AT2G19130 | Symbols: | S-locus lectin protein kinase family protein | chr2:8293789-8296275 FORWARDmoderately similar to ( 240) KPRO_MAIZE Putative receptor protein kinase ZmPK1 precursor (EC 2.7.11.1) - Zea mays (Maize) S_TKc Pkinase S_TKc Pkinase_Tyr TyrKc PTKc S_locus_glycop SPS1 PTKc_Src_like PTKc_Csk_like PTKc_Jak_rpt2 PTKc_Itk PTKc_EphR PTKc_Frk_like PTKc_Srm_Brk PTK…
30.2.24	signalling.receptor kinases.S-locus glycoprotein like	LOC_Os05g07080.1	S-domain receptor-like protein kinase, putative, expressed	moderately similar to ( 302) AT4G27290 | Symbols: | ATP binding / protein kinase/ protein serine/threonine kinase/ protein tyrosine kinase/ sugar binding | chr4:13666281-13669202 FORWARDmoderately similar to ( 223) SLSG3_BRAOL S-locus-specific glycoprotein S13 precursor (SLSG-13) (Fragment) - Brassica oleracea (Wild cabbage) S_locus_glycop B_lectin B_lectin B_lectin protein|S-domain receptor-like…
30.2.99	signalling.receptor kinases.misc	LOC_Os07g38250.1	expressed protein	moderately similar to ( 422) AT5G10530 | Symbols: | lectin protein kinase, putative | chr5:3324978-3326933 REVERSEmoderately similar to ( 201) NORK_MEDTR Nodulation receptor kinase precursor (EC 2.7.11.1) (Does not make infections protein 2) (Symbiosis receptor-like kinase) (MtSYMRK) - Medicago truncatula (Barrel medic) S_TKc Pkinase S_TKc Pkinase_Tyr TyrKc PTKc SPS1 PTKc_EphR PTKc_Jak_rpt2 Lecti…
30.2.99	signalling.receptor kinases.misc	LOC_Os02g56370.1	OsWAK20 - OsWAK receptor-like protein kinase, expressed	moderately similar to ( 430) AT1G21230 | Symbols: WAK5 | WAK5 (WALL ASSOCIATED KINASE 5); kinase/ protein serine/threonine kinase | chr1:7429980-7432346 FORWARDweakly similar to ( 181) NORK_MEDTR Nodulation receptor kinase precursor (EC 2.7.11.1) (Does not make infections protein 2) (Symbiosis receptor-like kinase) (MtSYMRK) - Medicago truncatula (Barrel medic) TyrKc Pkinase_Tyr S_TKc PTKc Pkinas…
30.3	signalling.calcium	LOC_Os12g36110.1	calmodulin binding protein, putative, expressed	weakly similar to ( 196) AT5G57580 | Symbols: | calmodulin-binding protein | chr5:23314994-23317683 REVERSECalmodulin_bind protein|calmodulin binding protein, putative, expressed
30.3	signalling.calcium	LOC_Os05g31620.1	OsCML15 - Calmodulin-related calcium sensor protein, expressed	weakly similar to ( 126) AT1G24620 | Symbols: | polcalcin, putative / calcium-binding pollen allergen, putative | chr1:8723893-8724453 REVERSEvery weakly similar to (94.0) CALM_CHLRE Calmodulin (CaM) - Chlamydomonas reinhardtii FRQ1 protein|OsCML15 - Calmodulin-related calcium sensor protein, expressed
30.3	signalling.calcium	LOC_Os08g39290.1	EF hand family protein, expressed	weakly similar to ( 107) AT2G44310 | Symbols: | calcium-binding EF hand family protein | chr2:18309285-18309713 FORWARD protein|EF hand family protein, expressed
30.3	signalling.calcium	LOC_Os01g72530.1	OsCML31 - Calmodulin-related calcium sensor protein, expressed	weakly similar to ( 114) AT1G76650 | Symbols: CML38 | calcium-binding EF hand family protein | chr1:28766909-28767442 REVERSE protein|OsCML31 - Calmodulin-related calcium sensor protein, expressed
30.3	signalling.calcium	LOC_Os01g04280.1	calmodulin binding protein, putative, expressed	moderately similar to ( 320) AT5G57580 | Symbols: | calmodulin-binding protein | chr5:23314994-23317683 REVERSECalmodulin_bind protein|calmodulin binding protein, putative, expressed
30.3	signalling.calcium	LOC_Os08g27170.1	calmodulin binding protein, putative, expressed	moderately similar to ( 259) AT1G73805 | Symbols: | calmodulin binding | chr1:27745761-27749178 REVERSECalmodulin_bind protein|calmodulin binding protein, putative, expressed
30.3	signalling.calcium	LOC_Os01g04330.1	OsCML16 - Calmodulin-related calcium sensor protein, expressed	weakly similar to ( 128) AT5G37770 | Symbols: TCH2, CML24 | TCH2 (TOUCH 2); calcium ion binding | chr5:14999075-14999560 REVERSEweakly similar to ( 105) CALM_CHLRE Calmodulin (CaM) - Chlamydomonas reinhardtii FRQ1 protein|OsCML16 - Calmodulin-related calcium sensor protein, expressed
30.3	signalling.calcium	LOC_Os05g46350.1	IQ calmodulin-binding motif domain containing protein, expressed	weakly similar to ( 145) AT1G72670 | Symbols: iqd8 | iqd8 (IQ-domain 8); calmodulin binding | chr1:27356898-27358657 REVERSE protein|IQ calmodulin-binding motif domain containing protein, expressed
30.3	signalling.calcium	LOC_Os06g46950.1	EF hand family protein, putative, expressed	very weakly similar to (95.1) AT2G46600 | Symbols: | calcium-binding protein, putative | chr2:19136070-19136477 FORWARD protein|EF hand family protein, putative, expressed
30.3	signalling.calcium	LOC_Os04g49510.1	CAMK_CAMK_like.27 - CAMK includes calcium/calmodulin depedent protein kinases, expressed	highly similar to ( 865) AT4G35310 | Symbols: CPK5, ATCPK5 | CPK5 (calmodulin-domain protein kinase 5); ATP binding / calcium ion binding / calmodulin-dependent protein kinase/ kinase/ protein kinase/ protein serine/threonine kinase | chr4:16802436-16804628 FORWARDhighly similar to ( 747) CDPK3_ORYSA Calcium-dependent protein kinase, isoform 11 (EC 2.7.11.1) (CDPK 11) - Oryza sativa (Rice) S_TKc …
30.3	signalling.calcium	LOC_Os10g28240.1	calcium-transporting ATPase, plasma membrane-type, putative, expressed	highly similar to ( 980) AT3G22910 | Symbols: | calcium-transporting ATPase, plasma membrane-type, putative / Ca(2+)-ATPase, putative (ACA13) | chr3:8116335-8119388 REVERSEhighly similar to ( 673) ACA5_ORYSA Probable calcium-transporting ATPase 5, plasma membrane-type (EC 3.6.3.8) (Ca(2+)-ATPase isoform 5) - Oryza sativa (Rice) MgtA PRK10517 E1-E2_ATPase KdpB PRK01122 ZntA zntA PRK10671 protein|c…
30.3	signalling.calcium	LOC_Os05g50180.1	OsCML14 - Calmodulin-related calcium sensor protein, expressed	weakly similar to ( 166) AT1G18530 | Symbols: | calmodulin, putative | chr1:6376783-6377256 FORWARDvery weakly similar to (99.8) CALM_CHLRE Calmodulin (CaM) - Chlamydomonas reinhardtii FRQ1 protein|OsCML14 - Calmodulin-related calcium sensor protein, expressed
30.3	signalling.calcium	LOC_Os03g10640.1	calcium-transporting ATPase, plasma membrane-type, putative, expressed	nearly identical (1629) AT4G37640 | Symbols: ACA2 | ACA2 (CALCIUM ATPASE 2); calcium ion transmembrane transporter/ calcium-transporting ATPase/ calmodulin binding | chr4:17683225-17686808 REVERSEnearly identical (1618) ACA1_ORYSA Calcium-transporting ATPase 1, plasma membrane-type (EC 3.6.3.8) (Ca(2+)-ATPase isoform 1) (Plastid envelope ATPase 1) - Oryza sativa (Rice) MgtA PRK10517 ZntA E1-E2_AT…
30.3	signalling.calcium	LOC_Os02g58520.1	CAMK_CAMK_like.16 - CAMK includes calcium/calmodulin depedent protein kinases, expressed	highly similar to ( 785) AT4G35310 | Symbols: CPK5, ATCPK5 | CPK5 (calmodulin-domain protein kinase 5); ATP binding / calcium ion binding / calmodulin-dependent protein kinase/ kinase/ protein kinase/ protein serine/threonine kinase | chr4:16802436-16804628 FORWARDhighly similar to ( 692) CDPK_SOYBN Calcium-dependent protein kinase SK5 (EC 2.7.11.1) (CDPK) - Glycine max (Soybean) S_TKc S_TKc Pkin…
30.3	signalling.calcium	LOC_Os06g14490.1	calmodulin-binding heat-shock protein, putative, expressed	highly similar to ( 548) AT5G37710 | Symbols: | lipase class 3 family protein / calmodulin-binding heat-shock protein, putative | chr5:14979159-14981400 FORWARD Lipase_3 Lipase_3 protein|calmodulin-binding heat-shock protein, putative, expressed
30.3	signalling.calcium	LOC_Os12g36910.1	calmodulin binding protein, putative, expressed	moderately similar to ( 210) AT5G57580 | Symbols: | calmodulin-binding protein | chr5:23314994-23317683 REVERSECalmodulin_bind protein|calmodulin binding protein, putative, expressed
30.3	signalling.calcium	LOC_Os09g30490.1	EF hand family protein, expressed	weakly similar to ( 112) AT2G44310 | Symbols: | calcium-binding EF hand family protein | chr2:18309285-18309713 FORWARD protein|EF hand family protein, expressed
30.3	signalling.calcium	LOC_Os01g57470.1	EF hand family protein, putative, expressed	weakly similar to ( 122) AT5G54490 | Symbols: PBP1 | PBP1 (PINOID-BINDING PROTEIN 1); calcium ion binding / protein binding | chr5:22121458-22121841 FORWARD protein|EF hand family protein, putative, expressed
30.3	signalling.calcium	LOC_Os03g55960.1	EF hand family protein, putative, expressed	weakly similar to ( 106) AT3G50770 | Symbols: | calmodulin-related protein, putative | chr3:18873987-18874604 FORWARD protein|EF hand family protein, putative, expressed
30.3	signalling.calcium	LOC_Os03g21380.1	OsCML27 - Calmodulin-related calcium sensor protein, expressed	weakly similar to ( 136) AT4G20780 | Symbols: | calcium-binding protein, putative | chr4:11133309-11133884 REVERSEweakly similar to ( 117) CAST_SOLTU Calcium-binding protein CAST - Solanum tuberosum (Potato) protein|OsCML27 - Calmodulin-related calcium sensor protein, expressed
30.3	signalling.calcium	LOC_Os02g46090.1	CAMK_CAMK_like.15 - CAMK includes calcium/calmodulin depedent protein kinases, expressed	highly similar to ( 860) AT2G17290 | Symbols: CPK6, ATCDPK3 | CPK6 (CALCIUM-DEPENDENT PROTEIN KINASE 6); ATP binding / calcium ion binding / calmodulin-dependent protein kinase/ kinase/ protein kinase/ protein serine/threonine kinase | chr2:7517005-7519239 FORWARDhighly similar to ( 746) CDPK3_ORYSA Calcium-dependent protein kinase, isoform 11 (EC 2.7.11.1) (CDPK 11) - Oryza sativa (Rice) S_TKc S…
30.5	signalling.G-proteins	LOC_Os11g01610.1	prenylated rab acceptor, putative, expressed	weakly similar to ( 160) AT3G56110 | Symbols: PRA1.B1 | PRA1.B1 (PRENYLATED RAB ACCEPTOR 1.B1) | chr3:20822228-20822857 REVERSE PRA1 protein|prenylated rab acceptor, putative, expressed
30.5	signalling.G-proteins	LOC_Os04g47330.1	rho-GTPase-activating protein-related, putative, expressed	moderately similar to ( 211) AT4G35750 | Symbols: | Rho-GTPase-activating protein-related | chr4:16940865-16941674 REVERSE protein|rho-GTPase-activating protein-related, putative, expressed
30.5	signalling.G-proteins	LOC_Os01g73630.1	rhoGAP domain containing protein, expressed	moderately similar to ( 317) AT2G46710 | Symbols: | rac GTPase activating protein, putative | chr2:19192105-19194656 FORWARD RhoGAP RhoGAP RhoGAP RhoGAP-p50rhoGAP RhoGAP_KIAA1688 protein|rhoGAP domain containing protein, expressed
30.6	signalling.MAP kinases	LOC_Os03g17700.1	CGMC_MAPKCGMC_2_ERK.2 - CGMC includes CDA, MAPK, GSK3, and CLKC kinases, expressed	highly similar to ( 576) AT3G45640 | Symbols: ATMPK3, MPK3 | ATMPK3 (ARABIDOPSIS THALIANA MITOGEN-ACTIVATED PROTEIN KINASE 3); MAP kinase/ kinase/ protein binding / protein kinase | chr3:16756918-16758476 FORWARDhighly similar to ( 755) MPK5_ORYSA Mitogen-activated protein kinase 5 (EC 2.7.11.24) (MAP kinase 5) (OsMAPK5) (OsMAP1) (Benzothiadiazole-induced MAP kinase 1) (OsBIMK1) (MAP kinase 2) (O…
30.11	signalling.light	LOC_Os02g01860.1	transposon protein, putative, unclassified	moderately similar to ( 219) AT4G38180 | Symbols: FRS5 | FRS5 (FAR1-related sequence 5); zinc ion binding | chr4:17906702-17909404 REVERSEFAR1 protein|transposon protein, putative, unclassified
31.1	cell.organisation	LOC_Os01g55510.1	dynein light chain type 1 domain containing protein, expressed	weakly similar to ( 144) AT1G52240 | Symbols: ATROPGEF11, ROPGEF11 | ROPGEF11 (RHO GUANYL-NUCLEOTIDE EXCHANGE FACTOR 11); Rho guanyl-nucleotide exchange factor | chr1:19458844-19459235 REVERSEvery weakly similar to (82.8) DYL1_CHLRE Dynein 8 kDa light chain, flagellar outer arm - Chlamydomonas reinhardtii Dynein_light protein|dynein light chain type 1 domain containing protein, expressed
31.1	cell.organisation	LOC_Os12g36100.1	kinesin-4, putative, expressed	highly similar to ( 805) AT2G47500 | Symbols: | ATP binding / microtubule motor | chr2:19493247-19497882 FORWARDmoderately similar to ( 202) FLA10_CHLRE Kinesin-like protein FLA10 (Protein KHP1) - Chlamydomonas reinhardtii KISc_C_terminal KISc Kinesin KISc KISc_KHC_KIF5 KISc_KIF4 KISc_KIF3 KISc_KIP3_like KISc_KIF1A_KIF1B KISc_CENP_E KISc_BimC_Eg5 KISc_KLP2_like KISc_KID_like KISc_KIF2_like KISc_K…
31.3	cell.cycle	LOC_Os03g12414.1	cyclin, putative, expressed	weakly similar to ( 189) AT1G14750 | Symbols: SDS | SDS (SOLO DANCERS); cyclin-dependent protein kinase | chr1:5079674-5082423 REVERSE COG5024 protein|cyclin, putative, expressed
31.3.1	cell.cycle.peptidylprolyl isomerase	LOC_Os06g49470.1	peptidyl-prolyl cis-trans isomerase, putative, expressed	moderately similar to ( 260) AT2G29960 | Symbols: CYP5, ATCYP5, CYP19-4 | CYP5 (CYCLOPHILIN 5); peptidyl-prolyl cis-trans isomerase | chr2:12769183-12770528 REVERSEmoderately similar to ( 218) CYPH_CATRO Peptidyl-prolyl cis-trans isomerase (EC 5.2.1.8) (PPIase) (Rotamase) (Cyclophilin) (Cyclosporin A-binding protein) - Catharanthus roseus (Rosy periwinkle) (Madagascar periwinkle) cyclophilin_ABH_…
31.4	cell.vesicle transport	LOC_Os08g40590.1	oxysterol-binding protein, putative, expressed	moderately similar to ( 382) AT4G25850 | Symbols: ORP4B | ORP4B (OSBP(OXYSTEROL BINDING PROTEIN)-RELATED PROTEIN 4B); oxysterol binding | chr4:13143859-13146654 FORWARD Oxysterol_BP protein|oxysterol-binding protein, putative, expressed
31.4	cell.vesicle transport	LOC_Os11g01610.1	prenylated rab acceptor, putative, expressed	weakly similar to ( 160) AT3G56110 | Symbols: PRA1.B1 | PRA1.B1 (PRENYLATED RAB ACCEPTOR 1.B1) | chr3:20822228-20822857 REVERSE PRA1 protein|prenylated rab acceptor, putative, expressed
31.4	cell.vesicle transport	LOC_Os06g39050.1	syntaxin, putative, expressed	moderately similar to ( 364) AT1G61290 | Symbols: SYP124, ATSYP124 | SYP124 (SYNTAXIN OF PLANTS 124); SNAP receptor | chr1:22605188-22606216 FORWARD SynN SynN protein|syntaxin, putative, expressed
31.4	cell.vesicle transport	LOC_Os01g67810.1	transposon protein, putative, unclassified, expressed	weakly similar to ( 109) AT5G50380 | Symbols: ATEXO70F1 | ATEXO70F1 (exocyst subunit EXO70 family protein F1); protein binding | chr5:20516382-20518433 REVERSE Exo70 protein|transposon protein, putative, unclassified, expressed
31.4	cell.vesicle transport	LOC_Os01g67820.1	exo70 exocyst complex subunit domain containing protein, expressed	weakly similar to ( 144) AT5G50380 | Symbols: ATEXO70F1 | ATEXO70F1 (exocyst subunit EXO70 family protein F1); protein binding | chr5:20516382-20518433 REVERSE Exo70 protein|exo70 exocyst complex subunit domain containing protein, expressed
31.5.1	cell.cell death.plants	LOC_Os03g50280.1	GLTP domain containing protein, putative, expressed	moderately similar to ( 239) AT4G39670 | Symbols: | glycolipid binding / glycolipid transporter | chr4:18410172-18410861 FORWARD GLTP protein|GLTP domain containing protein, putative, expressed
33.1	development.storage proteins	LOC_Os03g43880.1	PLA IIIA/PLP7, putative, expressed	weakly similar to ( 144) AT3G54950 | Symbols: PLP7, PLA IIIA | PLA IIIA (PATATIN-LIKE PROTEIN 6) | chr3:20359076-20360774 REVERSE protein|PLA IIIA/PLP7, putative, expressed
33.3	development.squamosa promoter binding like (SPL)	LOC_Os09g31438.1	OsSPL17 - SBP-box gene family member, expressed	weakly similar to ( 138) AT2G42200 | Symbols: SPL9 | SPL9 (SQUAMOSA PROMOTER BINDING PROTEIN-LIKE 9); transcription factor | chr2:17587601-17589451 FORWARDweakly similar to ( 114) SBP2_ANTMA Squamosa promoter-binding protein 2 - Antirrhinum majus (Garden snapdragon)SBP protein|OsSPL17 - SBP-box gene family member, expressed
33.99	development.unspecified	LOC_Os02g45590.1	PPR repeat domain containing protein, putative, expressed	moderately similar to ( 389) AT1G74900 | Symbols: OTP43 | OTP43 (organelle transcript processing defect 43) | chr1:28133933-28135381 FORWARDweakly similar to ( 149) RF1_ORYSA Rf1 protein, mitochondrial precursor (PPR protein) (Fertility restorer) (Restorer for CMS) - Oryza sativa (Rice) protein|PPR repeat domain containing protein, putative, expressed
33.99	development.unspecified	LOC_Os03g13840.1	senescence-associated protein, putative, expressed	moderately similar to ( 350) AT2G17840 | Symbols: ERD7 | ERD7 (EARLY-RESPONSIVE TO DEHYDRATION 7) | chr2:7755923-7757798 REVERSESenescence protein|senescence-associated protein, putative, expressed
33.99	development.unspecified	LOC_Os11g03370.1	no apical meristem protein, putative, expressed	moderately similar to ( 224) AT5G18270 | Symbols: ANAC087 | ANAC087; transcription factor | chr5:6041241-6042743 REVERSEmoderately similar to ( 414) NAC77_ORYSA NAC domain-containing protein 77 (ONAC077) (ONAC300) - Oryza sativa (Rice)NAM protein|no apical meristem protein, putative, expressed
33.99	development.unspecified	LOC_Os08g34460.1	tetraspanin family protein, putative, expressed	moderately similar to ( 276) AT2G23810 | Symbols: TET8 | TET8 (TETRASPANIN8) | chr2:10135859-10137352 REVERSETetraspannin protein|tetraspanin family protein, putative, expressed
33.99	development.unspecified	LOC_Os02g54780.1	CYPRO4, putative, expressed	highly similar to ( 673) AT3G19240 | Symbols: | FUNCTIONS IN: molecular_function unknown; INVOLVED IN: N-terminal protein myristoylation; LOCATED IN: cellular_component unknown; EXPRESSED IN: 25 plant structures; EXPRESSED DURING: 15 growth stages; CONTAINS InterPro DOMAIN/s: WD40 repeat-like (InterPro:IPR011046), Vacuolar import and degradation, Vid27-related (InterPro:IPR013863); BEST Arabidops…
33.99	development.unspecified	LOC_Os07g12340.1	NAC domain-containing protein 67, putative, expressed	moderately similar to ( 227) AT1G77450 | Symbols: anac032 | anac032 (Arabidopsis NAC domain containing protein 32); transcription factor | chr1:29100029-29100981 FORWARDmoderately similar to ( 427) NAC67_ORYSA NAC domain-containing protein 67 (ONAC067) - Oryza sativa (Rice)NAM protein|NAC domain-containing protein 67, putative, expressed
33.99	development.unspecified	LOC_Os03g21030.1	no apical meristem protein, putative, expressed	moderately similar to ( 273) AT5G18270 | Symbols: ANAC087 | ANAC087; transcription factor | chr5:6041241-6042743 REVERSEmoderately similar to ( 223) NAC77_ORYSA NAC domain-containing protein 77 (ONAC077) (ONAC300) - Oryza sativa (Rice)NAM protein|no apical meristem protein, putative, expressed
33.99	development.unspecified	LOC_Os01g64310.1	no apical meristem protein, putative, expressed	weakly similar to ( 187) AT5G22380 | Symbols: anac090 | anac090 (Arabidopsis NAC domain containing protein 90); transcription factor | chr5:7408924-7410038 REVERSEvery weakly similar to (95.9) NAC48_ORYSA NAC domain-containing protein 48 (ONAC048) - Oryza sativa (Rice)NAM protein|no apical meristem protein, putative, expressed
33.99	development.unspecified	LOC_Os06g04090.1	no apical meristem protein, putative, expressed	moderately similar to ( 269) AT2G46770 | Symbols: NST1, EMB2301, ANAC043 | EMB2301 (EMBRYO DEFECTIVE 2301); transcription activator/ transcription factor | chr2:19220917-19222822 REVERSEmoderately similar to ( 224) NAC76_ORYSA NAC domain-containing protein 76 (ONAC076) - Oryza sativa (Rice)NAM protein|no apical meristem protein, putative, expressed
33.99	development.unspecified	LOC_Os01g57410.2	pentatricopeptide repeat domain containing protein, putative, expressed	moderately similar to ( 403) AT1G09900 | Symbols: | pentatricopeptide (PPR) repeat-containing protein | chr1:3218133-3219929 FORWARDmoderately similar to ( 291) RF1_ORYSA Rf1 protein, mitochondrial precursor (PPR protein) (Fertility restorer) (Restorer for CMS) - Oryza sativa (Rice) protein|pentatricopeptide repeat domain containing protein, putative, expressed
33.99	development.unspecified	LOC_Os01g60020.1	NAC domain transcription factor, putative, expressed	moderately similar to ( 254) AT1G77450 | Symbols: anac032 | anac032 (Arabidopsis NAC domain containing protein 32); transcription factor | chr1:29100029-29100981 FORWARDhighly similar to ( 594) NAC68_ORYSA NAC domain-containing protein 68 (ONAC068) - Oryza sativa (Rice)NAM protein|NAC domain transcription factor, putative, expressed
33.99	development.unspecified	LOC_Os01g64470.1	harpin-induced protein 1 domain containing protein, expressed	very weakly similar to (94.4) AT2G35980 | Symbols: YLS9, NHL10, ATNHL10 | YLS9 (YELLOW-LEAF-SPECIFIC GENE 9) | chr2:15110635-15111318 FORWARDHin1 protein|harpin-induced protein 1 domain containing protein, expressed
34.2	transport.sugars	LOC_Os07g37320.1	transporter family protein, putative, expressed	highly similar to ( 625) AT1G11260 | Symbols: STP1, ATSTP1 | STP1 (SUGAR TRANSPORTER 1); carbohydrate transmembrane transporter/ sugar:hydrogen symporter | chr1:3777460-3780133 FORWARDhighly similar to ( 636) STC_RICCO Sugar carrier protein C - Ricinus communis (Castor bean) Sugar_tr xylE protein|transporter family protein, putative, expressed
34.2	transport.sugars	LOC_Os07g37454.1	urate anion exchanger, putative, expressed	weakly similar to ( 189) AT1G79360 | Symbols: ATOCT2 | ATOCT2 (ARABIDOPSIS THALIANA ORGANIC CATION/CARNITINE TRANSPORTER 2); carbohydrate transmembrane transporter/ sugar:hydrogen symporter | chr1:29854140-29855723 REVERSE protein|urate anion exchanger, putative, expressed
34.3	transport.amino acids	LOC_Os01g42234.1	amino acid permease family protein, putative, expressed	highly similar to ( 563) AT2G01170 | Symbols: BAT1 | BAT1 (BIDIRECTIONAL AMINO ACID TRANSPORTER 1); amino acid transmembrane transporter | chr2:102364-104462 REVERSE PotE AA_permease protein|amino acid permease family protein, putative, expressed
34.3	transport.amino acids	LOC_Os05g14820.1	transmembrane amino acid transporter protein, putative, expressed	highly similar to ( 501) AT5G40780 | Symbols: LHT1 | LHT1; amino acid transmembrane transporter | chr5:16323823-16327082 FORWARD Aa_trans protein|transmembrane amino acid transporter protein, putative, expressed
34.7	transport.phosphate	LOC_Os10g30770.1	inorganic phosphate transporter, putative, expressed	highly similar to ( 724) AT5G43370 | Symbols: APT1, PHT2, PHT1;2 | APT1 (ARABIDOPSIS PHOSPHATE TRANSPORTER 1); carbohydrate transmembrane transporter/ inorganic phosphate transmembrane transporter/ phosphate transmembrane transporter/ sugar:hydrogen symporter | chr5:17416074-17417798 FORWARD Sugar_tr protein|inorganic phosphate transporter, putative, expressed
34.8	transport.metabolite transporters at the envelope membrane	LOC_Os07g33910.2	transporter family protein, putative, expressed	moderately similar to ( 254) AT1G61800 | Symbols: GPT2 | GPT2; antiporter/ glucose-6-phosphate transmembrane transporter | chr1:22824527-22826459 FORWARDweakly similar to ( 135) TPT_PEA Triose phosphate/phosphate translocator, chloroplast precursor (cTPT) (p36) (E30) - Pisum sativum (Garden pea) protein|transporter family protein, putative, expressed
34.12	transport.metal	LOC_Os03g05750.1	heavy-metal-associated domain-containing protein, putative, expressed	protein|heavy-metal-associated domain-containing protein, putative, expressed
34.14	transport.unspecified cations	LOC_Os07g37100.1	nucleoside transporter, putative, expressed	highly similar to ( 545) AT4G05120 | Symbols: ENT3, FUR1, ATENT3 | FUR1 (FUDR RESISTANT 1); nucleoside transmembrane transporter | chr4:2632886-2634824 REVERSE Nucleoside_tran protein|nucleoside transporter, putative, expressed
34.14	transport.unspecified cations	LOC_Os07g37454.1	urate anion exchanger, putative, expressed	weakly similar to ( 189) AT1G79360 | Symbols: ATOCT2 | ATOCT2 (ARABIDOPSIS THALIANA ORGANIC CATION/CARNITINE TRANSPORTER 2); carbohydrate transmembrane transporter/ sugar:hydrogen symporter | chr1:29854140-29855723 REVERSE protein|urate anion exchanger, putative, expressed
34.15	transport.potassium	LOC_Os06g14030.1	potassium channel SKOR, putative, expressed	nearly identical (1127) AT3G02850 | Symbols: SKOR | SKOR; cyclic nucleotide binding / inward rectifier potassium channel/ outward rectifier potassium channel | chr3:619701-623473 REVERSEmoderately similar to ( 377) AKT1_ORYSA Potassium channel AKT1 (OsAKT1) - Oryza sativa (Rice) ANK CAP_ED Arp cNMP protein|potassium channel SKOR, putative, expressed
34.16	transport.ABC transporters and multidrug resistance systems	LOC_Os01g03144.1	white-brown complex homolog protein 7, putative, expressed	highly similar to ( 932) AT2G01320 | Symbols: | ABC transporter family protein | chr2:154669-158063 REVERSEmoderately similar to ( 248) PDR15_ORYSA Pleiotropic drug resistance protein 15 - Oryza sativa (Rice) ABCG_EPDR ABCG_White CcmA ABC_PDR_domain2 ABC_PDR_domain1 ABC2_membrane SalX ABC_cobalt_CbiO_domain1 ABC_MJ0796_Lo1CDE_FtsE ABC_tran FepC ABC_subfamily_A ABC_Metallic_Cations ZnuC CbiO ABC_M…
34.16	transport.ABC transporters and multidrug resistance systems	LOC_Os01g50100.1	ABC transporter, ATP-binding protein, putative, expressed	highly similar to ( 716) AT2G47000 | Symbols: MDR4, PGP4, ABCB4, ATPGP4 | ABCB4 (ATP BINDING CASSETTE SUBFAMILY B4); ATPase, coupled to transmembrane movement of substances / xenobiotic-transporting ATPase | chr2:19310008-19314750 REVERSEmoderately similar to ( 470) MDR_ORYSA Putative multidrug resistance protein (P-glycoprotein) - Oryza sativa (Rice) MdlB ABC_MTABC3_MDL1_MDL2 SunT PRK11176 ABCC_…
34.98	transport.membrane system unknown	LOC_Os08g06010.1	transporter, major facilitator family, putative, expressed	highly similar to ( 555) AT3G47420 | Symbols: | glycerol-3-phosphate transporter, putative / glycerol 3-phosphate permease, putative | chr3:17472541-17474209 REVERSE UhpC PRK11663 uhpT protein|transporter, major facilitator family, putative, expressed
34.99	transport.misc	LOC_Os04g48290.1	MATE efflux family protein, putative, expressed	moderately similar to ( 429) AT4G23030 | Symbols: | MATE efflux protein-related | chr4:12072857-12074365 FORWARD NorM PRK01766 MatE PRK00187 protein|MATE efflux family protein, putative, expressed
35.2	not assigned.unknown	LOC_Os03g08840.1	zinc finger protein, putative, expressed	protein|zinc finger protein, putative, expressed
35.2	not assigned.unknown	LOC_Os01g58140.1	expressed protein	protein|expressed protein
35.2	not assigned.unknown	LOC_Os04g08749.1	expressed protein	protein|expressed protein
35.2	not assigned.unknown	LOC_Os12g04450.1	zinc finger, C3HC4 type domain containing protein, expressed	protein|zinc finger, C3HC4 type domain containing protein, expressed
35.2	not assigned.unknown	LOC_Os02g44990.1	OsFBDUF13 - F-box and DUF domain containing protein, expressed	protein|OsFBDUF13 - F-box and DUF domain containing protein, expressed
35.2	not assigned.unknown	LOC_Os07g48620.1	expressed protein	protein|expressed protein
35.2	not assigned.unknown	LOC_Os07g48710.1	VQ domain containing protein, putative, expressed	protein|VQ domain containing protein, putative, expressed
35.2	not assigned.unknown	LOC_Os01g62430.1	C2 domain containing protein, putative, expressed	weakly similar to ( 135) AT3G55470 | Symbols: | C2 domain-containing protein | chr3:20564356-20566092 FORWARDmoderately similar to ( 299) ERG1_ORYSA Elicitor-responsive protein 1 (Fungal elicitor immediate early-responsive gene 1 protein) (FIERG1) (17 kDa phloem protein) (RPP17) - Oryza sativa (Rice) protein|C2 domain containing protein, putative, expressed
35.2	not assigned.unknown	LOC_Os01g31370.1	glycosyltransferase, putative, expressed	moderately similar to ( 498) AT2G41640 | Symbols: | transferase, transferring glycosyl groups | chr2:17360654-17362391 FORWARD DUF563 protein|glycosyltransferase, putative, expressed
35.2	not assigned.unknown	LOC_Os09g35780.1	BAP2, putative, expressed	protein|BAP2, putative, expressed
35.2	not assigned.unknown	LOC_Os02g45780.1	zinc finger, C3HC4 type domain containing protein, expressed	protein|zinc finger, C3HC4 type domain containing protein, expressed
35.2	not assigned.unknown	LOC_Os01g12690.1	plant-specific domain TIGR01568 family protein, expressed	protein|plant-specific domain TIGR01568 family protein, expressed
35.2	not assigned.unknown	LOC_Os01g61680.1	expressed protein	very weakly similar to (88.6) AT4G08330 | Symbols: | unknown protein | chr4:5255384-5256525 REVERSE protein|expressed protein
35.2	not assigned.unknown	LOC_Os10g39020.1	fringe-related protein, putative, expressed	highly similar to ( 551) AT5G41460 | Symbols: | fringe-related protein | chr5:16589724-16592197 REVERSE DUF604 protein|fringe-related protein, putative, expressed
35.2	not assigned.unknown	LOC_Os10g35630.1	cystathionin beta synthase protein, putative, expressed	weakly similar to ( 135) AT4G27460 | Symbols: | CBS domain-containing protein | chr4:13732939-13734263 FORWARD protein|cystathionin beta synthase protein, putative, expressed
35.2	not assigned.unknown	LOC_Os03g45280.1	dehydrin, putative, expressed	protein|dehydrin, putative, expressed
35.2	not assigned.unknown	LOC_Os02g22160.1	DNA binding protein, putative, expressed	moderately similar to ( 327) AT1G68390 | Symbols: | unknown protein | chr1:25642838-25645484 FORWARDDUF266 protein|DNA binding protein, putative, expressed
35.2	not assigned.unknown	LOC_Os05g44060.1	expressed protein	protein|expressed protein
35.2	not assigned.unknown	LOC_Os11g02290.1	expressed protein	protein|expressed protein
35.2	not assigned.unknown	LOC_Os02g06530.1	armadillo/beta-catenin repeat family protein, putative, expressed	moderately similar to ( 259) AT1G61350 | Symbols: | armadillo/beta-catenin repeat family protein | chr1:22634099-22635820 FORWARD protein|armadillo/beta-catenin repeat family protein, putative, expressed
35.2	not assigned.unknown	LOC_Os01g66530.1	ARGOS, putative, expressed	protein|ARGOS, putative, expressed
35.2	not assigned.unknown	LOC_Os07g08060.1	transmembrane BAX inhibitor motif-containing protein, putative, expressed	moderately similar to ( 203) AT3G63310 | Symbols: | glutamate binding | chr3:23387938-23388882 REVERSE protein|transmembrane BAX inhibitor motif-containing protein, putative, expressed
35.2	not assigned.unknown	LOC_Os08g43620.1	expressed protein	protein|expressed protein
35.2	not assigned.unknown	LOC_Os04g44530.1	expressed protein	moderately similar to ( 469) AT1G73390 | Symbols: | unknown protein | chr1:27591486-27594148 REVERSE protein|expressed protein
35.2	not assigned.unknown	LOC_Os03g19070.1	long cell-linked locus protein, putative, expressed	protein|long cell-linked locus protein, putative, expressed
35.2	not assigned.unknown	LOC_Os11g44820.1	expressed protein	protein|expressed protein
35.2	not assigned.unknown	LOC_Os01g09220.1	transposon protein, putative, CACTA, En/Spm sub-class, expressed	moderately similar to ( 447) AT5G12010 | Symbols: | unknown protein | chr5:3877975-3879483 REVERSE protein|transposon protein, putative, CACTA, En/Spm sub-class, expressed
35.2	not assigned.unknown	LOC_Os01g14870.1	zinc finger matrin-type protein 5, putative, expressed	very weakly similar to (91.7) AT5G26749 | Symbols: | nucleic acid binding / zinc ion binding | chr5:9398285-9399239 REVERSE protein|zinc finger matrin-type protein 5, putative, expressed
35.2	not assigned.unknown	LOC_Os09g22530.1	expressed protein	protein|expressed protein
35.2	not assigned.unknown	LOC_Os02g39320.1	hypothetical protein	protein|hypothetical protein
35.2	not assigned.unknown	LOC_Os03g40930.1	expressed protein	highly similar to ( 557) AT3G19540 | Symbols: | unknown protein | chr3:6780762-6782633 FORWARDDUF620 protein|expressed protein
35.2	not assigned.unknown	LOC_Os07g38550.1	expressed protein	protein|expressed protein
35.2	not assigned.unknown	LOC_Os05g27780.1	expressed protein	protein|expressed protein
35.2	not assigned.unknown	LOC_Os01g50350.1	expressed protein	protein|expressed protein
35.2	not assigned.unknown	LOC_Os02g04130.1	DUF1645 domain containing protein, putative, expressed	protein|DUF1645 domain containing protein, putative, expressed
35.2	not assigned.unknown	LOC_Os02g37930.1	hypoxia-responsive family protein, putative, expressed	very weakly similar to (94.0) AT5G27760 | Symbols: | hypoxia-responsive family protein | chr5:9830396-9831559 FORWARD protein|hypoxia-responsive family protein, putative, expressed
35.2	not assigned.unknown	LOC_Os04g53970.1	expressed protein	protein|expressed protein
35.2	not assigned.unknown	LOC_Os03g08520.1	DUF581 domain containing protein, expressed	protein|DUF581 domain containing protein, expressed
35.2	not assigned.unknown	LOC_Os06g04230.1	expressed protein	protein|expressed protein
35.2	not assigned.unknown	LOC_Os08g19670.1	expressed protein	protein|expressed protein
35.2	not assigned.unknown	LOC_Os06g42660.1	expressed protein	protein|expressed protein
35.2	not assigned.unknown	LOC_Os01g72360.1	expressed protein	weakly similar to ( 107) AT5G12340 | Symbols: | unknown protein | chr5:3992948-3993610 REVERSE protein|expressed protein
35.2	not assigned.unknown	LOC_Os04g54610.1	expressed protein	protein|expressed protein
35.2	not assigned.unknown	LOC_Os01g72910.1	abscisic stress-ripening, putative, expressed	protein|abscisic stress-ripening, putative, expressed
35.2	not assigned.unknown	LOC_Os05g11840.1	expressed protein	protein|expressed protein
35.2	not assigned.unknown	LOC_Os12g06780.1	expressed protein	weakly similar to ( 185) AT1G18740 | Symbols: | unknown protein | chr1:6464125-6465273 FORWARDDUF793 protein|expressed protein
35.2	not assigned.unknown	LOC_Os03g49830.1	expressed protein	protein|expressed protein
35.2	not assigned.unknown	LOC_Os08g06659.1	expressed protein	protein|expressed protein
35.2	not assigned.unknown	LOC_Os01g40070.1	expressed protein	highly similar to ( 555) AT5G12010 | Symbols: | unknown protein | chr5:3877975-3879483 REVERSE protein|expressed protein
35.2	not assigned.unknown	LOC_Os01g58310.1	expressed protein	protein|expressed protein
35.2	not assigned.unknown	LOC_Os04g50216.1	SNARE associated Golgi protein, putative, expressed	moderately similar to ( 290) AT4G17790 | Symbols: | INVOLVED IN: biological_process unknown; EXPRESSED IN: 23 plant structures; EXPRESSED DURING: 15 growth stages; CONTAINS InterPro DOMAIN/s: SNARE associated Golgi protein (InterPro:IPR015414); BEST Arabidopsis thaliana protein match is: unknown protein (TAIR:AT1G71940.1); Has 2258 Blast hits to 2258 proteins in 517 species: Archae - 4; Bacteria …
35.2	not assigned.unknown	LOC_Os01g09770.1	expressed protein	moderately similar to ( 259) AT3G11760 | Symbols: | unknown protein | chr3:3718529-3721123 FORWARD protein|expressed protein
35.2	not assigned.unknown	LOC_Os02g09990.1	expressed protein	protein|expressed protein
35.2	not assigned.unknown	LOC_Os01g55210.1	OsFBX25 - F-box domain containing protein, expressed	protein|OsFBX25 - F-box domain containing protein, expressed
35.2	not assigned.unknown	LOC_Os07g37620.1	fiber expressed protein, putative, expressed	weakly similar to ( 120) AT1G61260 | Symbols: | unknown protein | chr1:22593756-22594986 REVERSEDUF761 protein|fiber expressed protein, putative, expressed
35.2	not assigned.unknown	LOC_Os04g51130.1	expressed protein	protein|expressed protein
35.2	not assigned.unknown	LOC_Os01g29330.1	expressed protein	weakly similar to ( 120) AT5G27370 | Symbols: | unknown protein | chr5:9667311-9667886 FORWARDDUF679 protein|expressed protein
35.2	not assigned.unknown	LOC_Os06g04240.1	expressed protein	protein|expressed protein
35.2	not assigned.unknown	LOC_Os01g48660.1	expressed protein	moderately similar to ( 221) AT4G21700 | Symbols: | unknown protein | chr4:11529956-11532844 FORWARD protein|expressed protein
35.2	not assigned.unknown	LOC_Os02g44870.1	dehydrin, putative, expressed	weakly similar to ( 117) CO410_WHEAT Dehydrin COR410 (Cold-induced COR410 protein) - Triticum aestivum (Wheat) protein|dehydrin, putative, expressed
35.2	not assigned.unknown	LOC_Os04g43450.1	expressed protein	protein|expressed protein
35.2	not assigned.unknown	LOC_Os03g51390.1	expressed protein	protein|expressed protein
35.2	not assigned.unknown	LOC_Os01g04620.1	transposon protein, putative, unclassified, expressed	highly similar to ( 540) AT5G38200 | Symbols: | hydrolase | chr5:15256383-15258474 FORWARDGATase1_2 COG2071 Peptidase_C26 protein|transposon protein, putative, unclassified, expressed
35.2	not assigned.unknown	LOC_Os08g31250.1	C1-like domain containing protein, expressed	weakly similar to ( 127) AT2G16050 | Symbols: | FUNCTIONS IN: molecular_function unknown; INVOLVED IN: biological_process unknown; LOCATED IN: cellular_component unknown; CONTAINS InterPro DOMAIN/s: DC1 (InterPro:IPR004146); BEST Arabidopsis thaliana protein match is: DC1 domain-containing protein (TAIR:AT1G20990.1); Has 719 Blast hits to 448 proteins in 12 species: Archae - 0; Bacteria - 0; Meta…
35.2	not assigned.unknown	LOC_Os01g38530.2	ELF3 protein, putative, expressed	protein|ELF3 protein, putative, expressed
35.2	not assigned.unknown	LOC_Os02g50940.1	NHL repeat-containing protein, putative, expressed	protein|NHL repeat-containing protein, putative, expressed
35.2	not assigned.unknown	LOC_Os05g37520.1	expressed protein	moderately similar to ( 263) AT2G29670 | Symbols: | binding | chr2:12682309-12684745 REVERSE protein|expressed protein
35.2	not assigned.unknown	LOC_Os04g58890.1	expressed protein	protein|expressed protein
35.2	not assigned.unknown	LOC_Os03g20600.1	expressed protein	protein|expressed protein
35.2	not assigned.unknown	LOC_Os04g49530.1	expressed protein	moderately similar to ( 269) AT5G65960 | Symbols: | unknown protein | chr5:26385413-26387197 FORWARD protein|expressed protein
35.2	not assigned.unknown	LOC_Os02g05686.1	expressed protein	protein|expressed protein
35.2	not assigned.unknown	LOC_Os04g45340.1	expressed protein	protein|expressed protein
35.2	not assigned.unknown	LOC_Os01g28790.1	PRAS-rich protein, putative, expressed	protein|PRAS-rich protein, putative, expressed
35.2	not assigned.unknown	LOC_Os05g02760.1	expressed protein	protein|expressed protein
35.2	not assigned.unknown	LOC_Os02g44720.1	expressed protein	protein|expressed protein
35.2	not assigned.unknown	LOC_Os08g10500.1	expressed protein	protein|expressed protein
35.2	not assigned.unknown	LOC_Os03g08940.1	expressed protein	protein|expressed protein
35.2	not assigned.unknown	LOC_Os08g43150.1	expressed protein	protein|expressed protein
35.2	not assigned.unknown	LOC_Os02g48190.1	expressed protein	highly similar to ( 592) AT2G33570 | Symbols: | unknown protein | chr2:14217361-14219043 FORWARD DUF23 protein|expressed protein
35.2	not assigned.unknown	LOC_Os03g50480.1	phosphoglucomutase, putative, expressed	nearly identical (1006) AT1G70730 | Symbols: | phosphoglucomutase, cytoplasmic, putative / glucose phosphomutase, putative | chr1:26669020-26673166 REVERSEnearly identical (1115) PGMC2_MAIZE Phosphoglucomutase, cytoplasmic 2 (EC 5.4.2.2) (Glucose phosphomutase 2) (PGM 2) - Zea mays (Maize) Pgm PRK07564 {ManB} PGM_PMM_I protein|phosphoglucomutase, putative, expressed
35.2	not assigned.unknown	LOC_Os01g17050.1	VQ domain containing protein, putative, expressed	protein|VQ domain containing protein, putative, expressed
35.2	not assigned.unknown	LOC_Os05g43252.1	expressed protein	protein|expressed protein
35.2	not assigned.unknown	LOC_Os12g02240.1	expressed protein	protein|expressed protein
35.2	not assigned.unknown	LOC_Os08g31090.1	expressed protein	protein|expressed protein
35.2	not assigned.unknown	LOC_Os02g48184.1	expressed protein	protein|expressed protein
35.2	not assigned.unknown	LOC_Os11g19764.1	expressed protein	protein|expressed protein
35.2	not assigned.unknown	LOC_Os08g38890.1	expressed protein	protein|expressed protein
35.2	not assigned.unknown	LOC_Os03g20440.1	VQ domain containing protein, putative, expressed	protein|VQ domain containing protein, putative, expressed
35.2	not assigned.unknown	LOC_Os11g04409.1	expressed protein	protein|expressed protein
35.2	not assigned.unknown	LOC_Os07g39210.1	expressed protein	protein|expressed protein
35.2	not assigned.unknown	LOC_Os09g17146.1	expressed protein	protein|expressed protein
35.2	not assigned.unknown	LOC_Os07g44410.1	WD40-like Beta Propeller Repeat family protein, expressed	highly similar to ( 688) AT4G01870 | Symbols: | tolB protein-related | chr4:808473-810431 REVERSETolB protein|WD40-like Beta Propeller Repeat family protein, expressed
35.2	not assigned.unknown	LOC_Os03g55670.1	expressed protein	very weakly similar to (92.4) AT2G15890 | Symbols: MEE14 | MEE14 (maternal effect embryo arrest 14) | chr2:6921196-6921978 REVERSE protein|expressed protein
35.2	not assigned.unknown	LOC_Os06g40090.1	VQ domain containing protein, putative, expressed	protein|VQ domain containing protein, putative, expressed
35.2	not assigned.unknown	LOC_Os08g35580.1	expressed protein	protein|expressed protein
35.2	not assigned.unknown	LOC_Os10g42770.1	a_IG002N01.7, putative, expressed	moderately similar to ( 295) AT1G29790 | Symbols: | FUNCTIONS IN: molecular_function unknown; INVOLVED IN: biological_process unknown; LOCATED IN: Golgi apparatus, plasma membrane; EXPRESSED IN: 23 plant structures; EXPRESSED DURING: 12 growth stages; BEST Arabidopsis thaliana protein match is: methyltransferase (TAIR:AT5G40830.2); Has 127 Blast hits to 127 proteins in 12 species: Archae - 0; Bac…
35.2	not assigned.unknown	LOC_Os06g05470.1	expressed protein	protein|expressed protein
35.2	not assigned.unknown	LOC_Os12g04204.1	expressed protein	protein|expressed protein
35.2	not assigned.unknown	LOC_Os01g74370.1	domain of unknown function DUF966 domain containing protein, expressed	weakly similar to ( 103) AT3G46110 | Symbols: | unknown protein | chr3:16932244-16933588 FORWARDDUF966 protein|domain of unknown function DUF966 domain containing protein, expressed
35.2	not assigned.unknown	LOC_Os09g35720.1	generative cell specific-1, putative, expressed	moderately similar to ( 315) AT4G11720 | Symbols: HAP2, GCS1 | HAP2 (HAPLESS 2) | chr4:7063291-7066784 FORWARD protein|generative cell specific-1, putative, expressed
35.2	not assigned.unknown	LOC_Os01g58130.1	expressed protein	protein|expressed protein
35.2	not assigned.unknown	LOC_Os04g52750.1	expressed protein	protein|expressed protein
35.2	not assigned.unknown	LOC_Os08g31950.1	expressed protein	protein|expressed protein
35.2	not assigned.unknown	LOC_Os06g30710.1	DGCR14, putative, expressed	moderately similar to ( 385) AT3G07790 | Symbols: | DGCR14-related | chr3:2487491-2489017 FORWARD protein|DGCR14, putative, expressed
35.2	not assigned.unknown	LOC_Os04g54310.1	expressed protein	protein|expressed protein
35.2	not assigned.unknown	LOC_Os01g62670.1	avr9/Cf-9 rapidly elicited protein, putative, expressed	weakly similar to ( 183) AT3G23160 | Symbols: | unknown protein | chr3:8260059-8261654 REVERSE protein|avr9/Cf-9 rapidly elicited protein, putative, expressed
35.2	not assigned.unknown	LOC_Os02g06440.1	expressed protein	protein|expressed protein
35.2	not assigned.unknown	LOC_Os04g51680.1	expressed protein	protein|expressed protein
35.2	not assigned.unknown	LOC_Os03g13810.3	expressed protein	protein|expressed protein
35.2	not assigned.unknown	LOC_Os01g63690.1	hs1, putative, expressed	moderately similar to ( 320) AT2G40000 | Symbols: HSPRO2, ATHSPRO2 | HSPRO2 (ARABIDOPSIS ORTHOLOG OF SUGAR BEET HS1 PRO-1 2) | chr2:16700649-16701956 REVERSEHs1pro-1_C Hs1pro-1_N protein|hs1, putative, expressed
35.2	not assigned.unknown	LOC_Os09g37080.1	expressed protein	protein|expressed protein
35.2	not assigned.unknown	LOC_Os06g03810.1	expressed protein	protein|expressed protein
35.2	not assigned.unknown	LOC_Os01g47670.1	expressed protein	protein|expressed protein
35.2	not assigned.unknown	LOC_Os03g01740.1	expressed protein	protein|expressed protein
35.2	not assigned.unknown	LOC_Os08g34800.1	expressed protein	protein|expressed protein
35.2	not assigned.unknown	LOC_Os05g47960.1	expressed protein	protein|expressed protein
35.2	not assigned.unknown	LOC_Os11g10470.1	expressed protein	protein|expressed protein
35.2	not assigned.unknown	LOC_Os10g36360.1	expressed protein	protein|expressed protein
35.2	not assigned.unknown	LOC_Os11g05950.1	expressed protein	protein|expressed protein
35.2	not assigned.unknown	LOC_Os09g19970.1	expressed protein	protein|expressed protein
35.2	not assigned.unknown	LOC_Os02g41840.1	DUF584 domain containing protein, putative, expressed	DUF584 protein|DUF584 domain containing protein, putative, expressed
35.2	not assigned.unknown	LOC_Os03g13810.1	expressed protein	protein|expressed protein
35.2	not assigned.unknown	LOC_Os01g52730.1	DUF584 domain containing protein, putative, expressed	protein|DUF584 domain containing protein, putative, expressed
35.2	not assigned.unknown	LOC_Os03g15970.1	transposon protein, putative, Mariner sub-class, expressed	protein|transposon protein, putative, Mariner sub-class, expressed
35.2	not assigned.unknown	LOC_Os07g48280.1	expressed protein	protein|expressed protein
35.2	not assigned.unknown	LOC_Os03g52410.1	expressed protein	protein|expressed protein
35.2	not assigned.unknown	LOC_Os04g49370.1	expressed protein	protein|expressed protein
35.2	not assigned.unknown	LOC_Os05g04000.1	expressed protein	protein|expressed protein
35.2	not assigned.unknown	LOC_Os05g36140.1	expressed protein	protein|expressed protein
35.2	not assigned.unknown	LOC_Os07g42324.1	expressed protein	protein|expressed protein
35.2	not assigned.unknown	LOC_Os04g34600.1	abscisic stress-ripening, putative, expressed	protein|abscisic stress-ripening, putative, expressed
35.2	not assigned.unknown	LOC_Os03g05460.1	expressed protein	protein|expressed protein
35.2	not assigned.unknown	LOC_Os02g57000.1	C2 domain containing protein, putative, expressed	protein|C2 domain containing protein, putative, expressed
35.2	not assigned.unknown	LOC_Os04g21860.1	transposon protein, putative, Pong sub-class, expressed	protein|transposon protein, putative, Pong sub-class, expressed
35.2	not assigned.unknown	LOC_Os03g24810.1	expressed protein	protein|expressed protein
35.2	not assigned.unknown	LOC_Os03g21640.1	expressed protein	protein|expressed protein
35.2	not assigned.unknown	LOC_Os06g44250.1	haemolysin-III, putative, expressed	moderately similar to ( 279) AT2G24150 | Symbols: HHP3 | HHP3 (heptahelical protein 3); receptor | chr2:10265632-10267345 REVERSE HlyIII COG1272 protein|haemolysin-III, putative, expressed
35.2	not assigned.unknown	LOC_Os02g36530.1	expressed protein	protein|expressed protein
35.2	not assigned.unknown	LOC_Os03g60560.1	ZOS3-21 - C2H2 zinc finger protein, expressed	protein|ZOS3-21 - C2H2 zinc finger protein, expressed
35.2	not assigned.unknown	LOC_Os11g38970.1	expressed protein	protein|expressed protein
35.2	not assigned.unknown	LOC_Os02g35080.1	T-complex protein 11, putative, expressed	highly similar to ( 701) AT1G22930 | Symbols: | T-complex protein 11 | chr1:8118049-8121854 FORWARD Tcp11 protein|T-complex protein 11, putative, expressed
35.2	not assigned.unknown	LOC_Os05g03960.1	expressed protein	protein|expressed protein
35.2	not assigned.unknown	LOC_Os12g38620.2	bromodomain associated family protein, expressed	weakly similar to ( 155) AT4G34340 | Symbols: TAF8 | TAF8 (TBP-ASSOCIATED FACTOR 8); DNA binding | chr4:16426771-16427832 REVERSE protein|bromodomain associated family protein, expressed
35.2	not assigned.unknown	LOC_Os04g55180.1	hydrolase, alpha/beta fold family domain containing protein, expressed	highly similar to ( 540) AT1G52510 | Symbols: | hydrolase, alpha/beta fold family protein | chr1:19563039-19564922 REVERSE PRK03592 PRK00870 PRK03204 MhpC protein|hydrolase, alpha/beta fold family domain containing protein, expressed
35.2	not assigned.unknown	LOC_Os06g10130.1	expressed protein	protein|expressed protein
35.2	not assigned.unknown	LOC_Os06g05420.1	expressed protein	protein|expressed protein
35.2	not assigned.unknown	LOC_Os01g49310.1	expressed protein	protein|expressed protein
35.2	not assigned.unknown	LOC_Os07g37400.1	OsFBX257 - F-box domain containing protein, expressed	protein|OsFBX257 - F-box domain containing protein, expressed
35.2	not assigned.unknown	LOC_Os08g34060.1	DUF1336 domain containing protein, expressed	highly similar to ( 849) AT5G35180 | Symbols: | phosphoinositide binding | chr5:13424538-13432787 FORWARDDUF1336 START protein|DUF1336 domain containing protein, expressed
35.2	not assigned.unknown	LOC_Os06g04220.1	expressed protein	protein|expressed protein
35.2	not assigned.unknown	LOC_Os03g60570.1	ZOS3-22 - C2H2 zinc finger protein, expressed	protein|ZOS3-22 - C2H2 zinc finger protein, expressed
35.2	not assigned.unknown	LOC_Os01g58150.1	expressed protein	protein|expressed protein
35.2	not assigned.unknown	LOC_Os09g27040.1	GEX1, putative, expressed	moderately similar to ( 427) AT5G55490 | Symbols: ATGEX1, GEX1 | GEX1 (GAMETE EXPRESSED PROTEIN 1) | chr5:22478822-22481071 REVERSE protein|GEX1, putative, expressed
35.2	not assigned.unknown	LOC_Os01g72900.1	abscisic stress-ripening, putative, expressed	protein|abscisic stress-ripening, putative, expressed
35.2	not assigned.unknown	LOC_Os09g24970.1	expressed protein	weakly similar to ( 124) AT5G11000 | Symbols: | unknown protein | chr5:3479166-3480335 REVERSEDUF868 protein|expressed protein
35.2	not assigned.unknown	LOC_Os01g04670.1	expressed protein	protein|expressed protein
35.2	not assigned.unknown	LOC_Os07g39680.1	UV-induced protein uvi15, putative, expressed	protein|UV-induced protein uvi15, putative, expressed
35.2	not assigned.unknown	LOC_Os11g43220.1	expressed protein	protein|expressed protein
